# Supplementary material for: Calcium Current Inactivation Rather than Pool Depletion Explains Reduced Exocytotic Rate with Prolonged Stimulation in Insulin-Secreting INS-1 832/13 Cells
Source: PLoS One. 2014 Aug 8;9(8):e103874. doi: 10.1371/journal.pone.0103874 (PMC4126658; doi:10.1371/journal.pone.0103874)
Supplement: Data S1 — Pulse length protocol (5–640 ms) ΔCm vs. Q data ( Figs. 1 and 2 ). (DAT) [file pone.0103874.s001.dat]

"file" "exp" "depol" "Q" "Cm" "group"
"1" "QDCm_mgp110207_1_1PL.dat" "1" 10 1.3053125 18.42773 "ctrl"
"2" "QDCm_mgp110207_1_1PL.dat" "1" 20 2.7533763 31.219499 "ctrl"
"3" "QDCm_mgp110207_1_1PL.dat" "1" 40 5.843632 53.6186 "ctrl"
"4" "QDCm_mgp110207_1_1PL.dat" "1" 80 11.188052 72.165194 "ctrl"
"5" "QDCm_mgp110207_1_1PL.dat" "1" 160 17.63006 67.368662 "ctrl"
"6" "QDCm_mgp110207_1_1PL.dat" "1" 320 25.545888 82.56716 "ctrl"
"7" "QDCm_mgp110207_1_1PL.dat" "1" 640 35.936073 68.172232 "ctrl"
"8" "QDCm_mgp110214_4_3PL.dat" "2" 10 0.65434999 1.6585 "ctrl"
"9" "QDCm_mgp110214_4_3PL.dat" "2" 20 1.3411586 -0.18447548 "ctrl"
"10" "QDCm_mgp110214_4_3PL.dat" "2" 40 2.9646084 -3.2457658 "ctrl"
"11" "QDCm_mgp110214_4_3PL.dat" "2" 80 5.4248854 4.2261505 "ctrl"
"12" "QDCm_mgp110214_4_3PL.dat" "2" 160 9.2106197 33.637477 "ctrl"
"13" "QDCm_mgp110214_4_3PL.dat" "2" 320 14.297954 24.204295 "ctrl"
"14" "QDCm_mgp110214_4_3PL.dat" "2" 640 18.954752 15.030312 "ctrl"
"15" "QDCm_mgp110214_7_1PL.dat" "3" 10 3.4902 13.399942 "ctrl"
"16" "QDCm_mgp110214_7_1PL.dat" "3" 20 7.0485283 14.049022 "ctrl"
"17" "QDCm_mgp110214_7_1PL.dat" "3" 40 13.706873 13.132781 "ctrl"
"18" "QDCm_mgp110214_7_1PL.dat" "3" 80 24.5011 37.352505 "ctrl"
"19" "QDCm_mgp110214_7_1PL.dat" "3" 160 39.915025 55.247603 "ctrl"
"20" "QDCm_mgp110214_7_1PL.dat" "3" 320 64.031064 20.816131 "ctrl"
"21" "QDCm_mgp110214_7_1PL.dat" "3" 640 87.174424 27.252544 "ctrl"
"22" "QDCm_mgp110217_2_3PL.dat" "4" 10 3.6005001 5.9187376 "ctrl"
"23" "QDCm_mgp110217_2_3PL.dat" "4" 20 7.8811058 4.9489168 "ctrl"
"24" "QDCm_mgp110217_2_3PL.dat" "4" 40 15.315797 6.2998904 "ctrl"
"25" "QDCm_mgp110217_2_3PL.dat" "4" 80 28.218593 19.450038 "ctrl"
"26" "QDCm_mgp110217_2_3PL.dat" "4" 160 46.453036 29.7439 "ctrl"
"27" "QDCm_mgp110217_2_3PL.dat" "4" 320 68.185616 76.944096 "ctrl"
"28" "QDCm_mgp110217_2_3PL.dat" "4" 640 73.550893 113.5058 "ctrl"
"29" "QDCm_mgp110222_6_2PL.dat" "5" 10 1.3250125 0.42160817 "ctrl"
"30" "QDCm_mgp110222_6_2PL.dat" "5" 20 2.8161161 7.8831777 "ctrl"
"31" "QDCm_mgp110222_6_2PL.dat" "5" 40 5.7526854 7.0116466 "ctrl"
"32" "QDCm_mgp110222_6_2PL.dat" "5" 80 11.295055 11.065902 "ctrl"
"33" "QDCm_mgp110222_6_2PL.dat" "5" 160 20.279024 14.335848 "ctrl"
"34" "QDCm_mgp110222_6_2PL.dat" "5" 320 33.515472 30.061017 "ctrl"
"35" "QDCm_mgp110222_6_2PL.dat" "5" 640 49.908927 34.679595 "ctrl"
"36" "QDCm_mgp110322_2_1PL.dat" "6" 10 0.696675 1.2087995 "ctrl"
"37" "QDCm_mgp110322_2_1PL.dat" "6" 20 1.0044814 5.8491133 "ctrl"
"38" "QDCm_mgp110322_2_1PL.dat" "6" 40 1.5824415 12.814448 "ctrl"
"39" "QDCm_mgp110322_2_1PL.dat" "6" 80 2.9372143 12.807645 "ctrl"
"40" "QDCm_mgp110322_2_1PL.dat" "6" 160 4.350546 15.843364 "ctrl"
"41" "QDCm_mgp110322_2_1PL.dat" "6" 320 7.8331375 23.490574 "ctrl"
"42" "QDCm_mgp110322_2_1PL.dat" "6" 640 8.4466994 28.336617 "ctrl"
"43" "QDCm_mgp110322_9_1PL.dat" "7" 10 NA NA "ctrl"
"44" "QDCm_mgp110322_9_1PL.dat" "7" 20 NA NA "ctrl"
"45" "QDCm_mgp110322_9_1PL.dat" "7" 40 NA NA "ctrl"
"46" "QDCm_mgp110322_9_1PL.dat" "7" 80 NA NA "ctrl"
"47" "QDCm_mgp110322_9_1PL.dat" "7" 160 NA NA "ctrl"
"48" "QDCm_mgp110322_9_1PL.dat" "7" 320 NA NA "ctrl"
"49" "QDCm_mgp110322_9_1PL.dat" "7" 640 NA NA "ctrl"
"50" "QDCm_mgp110207_3_2PLB.dat" "8" 640 101.01063 35.839478 "ctrl"
"51" "QDCm_mgp110207_3_2PLB.dat" "8" 320 60.274123 15.080663 "ctrl"
"52" "QDCm_mgp110207_3_2PLB.dat" "8" 160 34.708053 9.4455383 "ctrl"
"53" "QDCm_mgp110207_3_2PLB.dat" "8" 80 18.778171 7.2534288 "ctrl"
"54" "QDCm_mgp110207_3_2PLB.dat" "8" 40 10.304761 18.436869 "ctrl"
"55" "QDCm_mgp110207_3_2PLB.dat" "8" 20 5.3216344 17.833083 "ctrl"
"56" "QDCm_mgp110207_3_2PLB.dat" "8" 10 2.5832749 2.6443886 "ctrl"
"57" "QDCm_mgp110214_6_2PLB.dat" "9" 640 47.43018 25.533775 "ctrl"
"58" "QDCm_mgp110214_6_2PLB.dat" "9" 320 27.100195 20.79849 "ctrl"
"59" "QDCm_mgp110214_6_2PLB.dat" "9" 160 16.519108 6.1615956 "ctrl"
"60" "QDCm_mgp110214_6_2PLB.dat" "9" 80 9.9544559 7.2049282 "ctrl"
"61" "QDCm_mgp110214_6_2PLB.dat" "9" 40 5.6380405 8.314544 "ctrl"
"62" "QDCm_mgp110214_6_2PLB.dat" "9" 20 3.018686 -1.2256503 "ctrl"
"63" "QDCm_mgp110214_6_2PLB.dat" "9" 10 1.5859375 7.9665036 "ctrl"
"64" "QDCm_mgp110217_2_2PLB.dat" "10" 640 104.2481 145.55463 "ctrl"
"65" "QDCm_mgp110217_2_2PLB.dat" "10" 320 63.534817 74.013195 "ctrl"
"66" "QDCm_mgp110217_2_2PLB.dat" "10" 160 40.303067 29.630778 "ctrl"
"67" "QDCm_mgp110217_2_2PLB.dat" "10" 80 23.562763 22.238433 "ctrl"
"68" "QDCm_mgp110217_2_2PLB.dat" "10" 40 13.118568 11.799188 "ctrl"
"69" "QDCm_mgp110217_2_2PLB.dat" "10" 20 6.7608306 2.4262744 "ctrl"
"70" "QDCm_mgp110217_2_2PLB.dat" "10" 10 3.2383249 4.0441864 "ctrl"
"71" "QDCm_mgp110315_2_2PLB.dat" "11" 640 50.133745 40.045483 "ctrl"
"72" "QDCm_mgp110315_2_2PLB.dat" "11" 320 29.62872 34.475726 "ctrl"
"73" "QDCm_mgp110315_2_2PLB.dat" "11" 160 16.548865 10.578159 "ctrl"
"74" "QDCm_mgp110315_2_2PLB.dat" "11" 80 9.161074 41.076744 "ctrl"
"75" "QDCm_mgp110315_2_2PLB.dat" "11" 40 5.2985894 -6.4085554 "ctrl"
"76" "QDCm_mgp110315_2_2PLB.dat" "11" 20 2.6770781 3.3579317 "ctrl"
"77" "QDCm_mgp110315_2_2PLB.dat" "11" 10 1.3655375 3.7540982 "ctrl"
"78" "QDCm_mgp110412_8_3PLB.dat" "12" 640 23.148033 12.088142 "ctrl"
"79" "QDCm_mgp110412_8_3PLB.dat" "12" 320 13.642161 12.811805 "ctrl"
"80" "QDCm_mgp110412_8_3PLB.dat" "12" 160 8.0230772 20.296825 "ctrl"
"81" "QDCm_mgp110412_8_3PLB.dat" "12" 80 6.2556 11.203978 "ctrl"
"82" "QDCm_mgp110412_8_3PLB.dat" "12" 40 3.8526184 2.6312532 "ctrl"
"83" "QDCm_mgp110412_8_3PLB.dat" "12" 20 2.397949 8.198955 "ctrl"
"84" "QDCm_mgp110412_8_3PLB.dat" "12" 10 1.3086125 9.9227349 "ctrl"
"85" "QDCm_mgp110614_15_2PLB.dat" "13" 640 42.953522 25.646374 "ctrl"
"86" "QDCm_mgp110614_15_2PLB.dat" "13" 320 21.299161 17.301102 "ctrl"
"87" "QDCm_mgp110614_15_2PLB.dat" "13" 160 11.499997 11.494969 "ctrl"
"88" "QDCm_mgp110614_15_2PLB.dat" "13" 80 6.5416914 8.7626363 "ctrl"
"89" "QDCm_mgp110614_15_2PLB.dat" "13" 40 3.7020035 6.1438786 "ctrl"
"90" "QDCm_mgp110614_15_2PLB.dat" "13" 20 1.8767241 8.6894565 "ctrl"
"91" "QDCm_mgp110614_15_2PLB.dat" "13" 10 0.87863751 4.6234905 "ctrl"
"92" "QDCm_mgp110217_3_2PLA.dat" "14" 10 1.0838375 2.9860997 "ctrl"
"93" "QDCm_mgp110217_3_2PLA.dat" "14" 640 38.380463 11.407739 "ctrl"
"94" "QDCm_mgp110217_3_2PLA.dat" "14" 20 2.13014 5.622701 "ctrl"
"95" "QDCm_mgp110217_3_2PLA.dat" "14" 320 24.615012 13.825363 "ctrl"
"96" "QDCm_mgp110217_3_2PLA.dat" "14" 40 4.1631203 4.340309 "ctrl"
"97" "QDCm_mgp110217_3_2PLA.dat" "14" 160 13.42949 6.1661 "ctrl"
"98" "QDCm_mgp110217_3_2PLA.dat" "14" 80 7.757474 3.3533284 "ctrl"
"99" "QDCm_mgp110222_1_4PLA.dat" "15" 10 1.912675 2.2543491 "ctrl"
"100" "QDCm_mgp110222_1_4PLA.dat" "15" 640 101.58614 59.437592 "ctrl"
"101" "QDCm_mgp110222_1_4PLA.dat" "15" 20 4.1261619 4.1828872 "ctrl"
"102" "QDCm_mgp110222_1_4PLA.dat" "15" 320 54.245613 21.581126 "ctrl"
"103" "QDCm_mgp110222_1_4PLA.dat" "15" 40 8.2945612 11.849637 "ctrl"
"104" "QDCm_mgp110222_1_4PLA.dat" "15" 160 31.235557 11.041003 "ctrl"
"105" "QDCm_mgp110222_1_4PLA.dat" "15" 80 16.373215 10.873616 "ctrl"
"106" "QDCm_mgp110322_7_1PLA.dat" "16" 10 1.30065 0 "ctrl"
"107" "QDCm_mgp110322_7_1PLA.dat" "16" 640 NA NA "ctrl"
"108" "QDCm_mgp110322_7_1PLA.dat" "16" 20 2.9428442 19.53959 "ctrl"
"109" "QDCm_mgp110322_7_1PLA.dat" "16" 320 12.309882 19.150977 "ctrl"
"110" "QDCm_mgp110322_7_1PLA.dat" "16" 40 4.7427619 0 "ctrl"
"111" "QDCm_mgp110322_7_1PLA.dat" "16" 160 9.9759024 7.1608939 "ctrl"
"112" "QDCm_mgp110322_7_1PLA.dat" "16" 80 7.5562613 6.401212 "ctrl"
"113" "QDCm_mgp110412_10_2PLA.dat" "17" 10 1.1846125 -2.0384208 "ctrl"
"114" "QDCm_mgp110412_10_2PLA.dat" "17" 640 45.577858 84.36231 "ctrl"
"115" "QDCm_mgp110412_10_2PLA.dat" "17" 20 1.9620159 5.6101006 "ctrl"
"116" "QDCm_mgp110412_10_2PLA.dat" "17" 320 20.940746 46.657034 "ctrl"
"117" "QDCm_mgp110412_10_2PLA.dat" "17" 40 3.5556295 20.937027 "ctrl"
"118" "QDCm_mgp110412_10_2PLA.dat" "17" 160 12.878996 24.647908 "ctrl"
"119" "QDCm_mgp110412_10_2PLA.dat" "17" 80 7.0598624 101.92452 "ctrl"
"120" "QDCm_mgp110614_8_2PLA.dat" "18" 10 0.75191251 5.3821749 "ctrl"
"121" "QDCm_mgp110614_8_2PLA.dat" "18" 640 35.74557 40.030338 "ctrl"
"122" "QDCm_mgp110614_8_2PLA.dat" "18" 20 1.5482213 2.4882644 "ctrl"
"123" "QDCm_mgp110614_8_2PLA.dat" "18" 320 21.192423 21.364786 "ctrl"
"124" "QDCm_mgp110614_8_2PLA.dat" "18" 40 3.1726413 8.9420612 "ctrl"
"125" "QDCm_mgp110614_8_2PLA.dat" "18" 160 12.321153 10.308349 "ctrl"
"126" "QDCm_mgp110614_8_2PLA.dat" "18" 80 6.4496916 8.2668452 "ctrl"
"127" "QDCm_mgp110322_1_1PLB.dat" "19" 640 67.81014 36.202751 "buff"
"128" "QDCm_mgp110322_1_1PLB.dat" "19" 320 34.889121 23.463231 "buff"
"129" "QDCm_mgp110322_1_1PLB.dat" "19" 160 21.732064 17.408962 "buff"
"130" "QDCm_mgp110322_1_1PLB.dat" "19" 80 13.886212 8.1977185 "buff"
"131" "QDCm_mgp110322_1_1PLB.dat" "19" 40 8.7884463 10.751047 "buff"
"132" "QDCm_mgp110322_1_1PLB.dat" "19" 20 5.0958878 5.1288343 "buff"
"133" "QDCm_mgp110322_1_1PLB.dat" "19" 10 2.521525 5.5760404 "buff"
"134" "QDCm_mgp110322_10_1PLA.dat" "20" 10 5.36495 -2.3711968 "buff"
"135" "QDCm_mgp110322_10_1PLA.dat" "20" 640 170.7942 36.212471 "buff"
"136" "QDCm_mgp110322_10_1PLA.dat" "20" 20 10.922619 -6.4898369 "buff"
"137" "QDCm_mgp110322_10_1PLA.dat" "20" 320 113.25379 30.751151 "buff"
"138" "QDCm_mgp110322_10_1PLA.dat" "20" 40 8.6577292 36.525374 "buff"
"139" "QDCm_mgp110322_10_1PLA.dat" "20" 160 42.858416 60.375152 "buff"
"140" "QDCm_mgp110322_11_1PLB.dat" "21" 640 75.819746 40.659684 "buff"
"141" "QDCm_mgp110322_11_1PLB.dat" "21" 320 40.716079 22.328794 "buff"
"142" "QDCm_mgp110322_11_1PLB.dat" "21" 160 30.902775 22.455085 "buff"
"143" "QDCm_mgp110322_11_1PLB.dat" "21" 80 23.395983 16.469173 "buff"
"144" "QDCm_mgp110322_11_1PLB.dat" "21" 40 15.164125 11.956397 "buff"
"145" "QDCm_mgp110322_11_1PLB.dat" "21" 20 8.8857826 13.14727 "buff"
"146" "QDCm_mgp110322_11_1PLB.dat" "21" 10 4.6237625 9.0998083 "buff"
"147" "QDCm_mgp110322_4_1PLB.dat" "22" 640 77.638296 78.698953 "buff"
"148" "QDCm_mgp110322_4_1PLB.dat" "22" 320 40.125351 35.638705 "buff"
"149" "QDCm_mgp110322_4_1PLB.dat" "22" 160 25.972359 18.27224 "buff"
"150" "QDCm_mgp110322_4_1PLB.dat" "22" 80 16.267073 14.872808 "buff"
"151" "QDCm_mgp110322_4_1PLB.dat" "22" 40 10.40268 12.406227 "buff"
"152" "QDCm_mgp110322_4_1PLB.dat" "22" 20 5.7336872 7.3113184 "buff"
"153" "QDCm_mgp110322_4_1PLB.dat" "22" 10 3.0103625 4.3788343 "buff"
"154" "QDCm_mgp110322_4_2PLA.dat" "23" 10 3.4108 6.4634228 "buff"
"155" "QDCm_mgp110322_4_2PLA.dat" "23" 640 88.697764 41.244796 "buff"
"156" "QDCm_mgp110322_4_2PLA.dat" "23" 20 6.5027052 11.492334 "buff"
"157" "QDCm_mgp110322_4_2PLA.dat" "23" 320 61.17084 25.013897 "buff"
"158" "QDCm_mgp110322_4_2PLA.dat" "23" 40 11.829328 7.4657088 "buff"
"159" "QDCm_mgp110322_4_2PLA.dat" "23" 160 36.29074 38.212906 "buff"
"160" "QDCm_mgp110322_4_2PLA.dat" "23" 80 24.087087 22.498649 "buff"
"161" "QDCm_mgp110322_5_1PLA.dat" "24" 10 3.1926 3.6603835 "buff"
"162" "QDCm_mgp110322_5_1PLA.dat" "24" 640 105.32293 39.150893 "buff"
"163" "QDCm_mgp110322_5_1PLA.dat" "24" 20 5.3483924 8.7506174 "buff"
"164" "QDCm_mgp110322_5_1PLA.dat" "24" 320 60.43442 12.634925 "buff"
"165" "QDCm_mgp110322_5_1PLA.dat" "24" 40 12.193511 10.822992 "buff"
"166" "QDCm_mgp110322_5_1PLA.dat" "24" 160 41.501105 21.620908 "buff"
"167" "QDCm_mgp110322_5_1PLA.dat" "24" 80 24.138074 9.1489164 "buff"
"168" "QDCm_mgp110322_6_2PLA.dat" "25" 10 1.999975 0.25293995 "buff"
"169" "QDCm_mgp110322_6_2PLA.dat" "25" 640 62.938781 8.064019 "buff"
"170" "QDCm_mgp110322_6_2PLA.dat" "25" 20 3.7927607 2.4488562 "buff"
"171" "QDCm_mgp110322_6_2PLA.dat" "25" 320 36.169183 16.739986 "buff"
"172" "QDCm_mgp110322_6_2PLA.dat" "25" 40 7.0865323 6.0387896 "buff"
"173" "QDCm_mgp110322_6_2PLA.dat" "25" 160 22.153564 5.1438461 "buff"
"174" "QDCm_mgp110322_6_2PLA.dat" "25" 80 13.056371 6.64778 "buff"
"175" "QDCm_mgp110322_8_2PLB.dat" "26" 640 NA NA "buff"
"176" "QDCm_mgp110322_8_2PLB.dat" "26" 320 NA NA "buff"
"177" "QDCm_mgp110322_8_2PLB.dat" "26" 160 NA NA "buff"
"178" "QDCm_mgp110322_8_2PLB.dat" "26" 80 NA NA "buff"
"179" "QDCm_mgp110322_8_2PLB.dat" "26" 40 NA NA "buff"
"180" "QDCm_mgp110322_8_2PLB.dat" "26" 20 NA NA "buff"
"181" "QDCm_mgp110322_8_2PLB.dat" "26" 10 NA NA "buff"
"182" "QDCm_mgp110412_3_2PLB.dat" "27" 640 62.762063 38.479928 "buff"
"183" "QDCm_mgp110412_3_2PLB.dat" "27" 320 38.867175 16.655542 "buff"
"184" "QDCm_mgp110412_3_2PLB.dat" "27" 160 24.486159 16.144262 "buff"
"185" "QDCm_mgp110412_3_2PLB.dat" "27" 80 13.621872 7.9661438 "buff"
"186" "QDCm_mgp110412_3_2PLB.dat" "27" 40 7.6240577 1.8329295 "buff"
"187" "QDCm_mgp110412_3_2PLB.dat" "27" 20 4.1389549 9.6656484 "buff"
"188" "QDCm_mgp110412_3_2PLB.dat" "27" 10 2.0074 5.4580875 "buff"
"189" "QDCm_mgp110412_5_2PLB.dat" "28" 640 48.400282 17.100717 "buff"
"190" "QDCm_mgp110412_5_2PLB.dat" "28" 320 32.42911 25.642516 "buff"
"191" "QDCm_mgp110412_5_2PLB.dat" "28" 160 20.224088 15.279286 "buff"
"192" "QDCm_mgp110412_5_2PLB.dat" "28" 80 12.164173 13.544645 "buff"
"193" "QDCm_mgp110412_5_2PLB.dat" "28" 40 7.0200136 8.9708346 "buff"
"194" "QDCm_mgp110412_5_2PLB.dat" "28" 20 4.2455966 8.1185471 "buff"
"195" "QDCm_mgp110412_5_2PLB.dat" "28" 10 2.2662375 6.5829722 "buff"
"196" "QDCm_mgp110412_7_2PL.dat" "29" 10 1.9245125 -0.11778471 "buff"
"197" "QDCm_mgp110412_7_2PL.dat" "29" 20 4.0373101 15.041174 "buff"
"198" "QDCm_mgp110412_7_2PL.dat" "29" 40 7.4800949 -0.66687294 "buff"
"199" "QDCm_mgp110412_7_2PL.dat" "29" 80 13.744542 6.7423635 "buff"
"200" "QDCm_mgp110412_7_2PL.dat" "29" 160 24.355456 8.2459964 "buff"
"201" "QDCm_mgp110412_7_2PL.dat" "29" 320 37.60336 13.769803 "buff"
"202" "QDCm_mgp110412_7_2PL.dat" "29" 640 55.835643 3.5703736 "buff"
"203" "QDCm_mgp110412_9_2PLA.dat" "30" 10 2.152375 5.8373154 "buff"
"204" "QDCm_mgp110412_9_2PLA.dat" "30" 640 53.821823 24.617799 "buff"
"205" "QDCm_mgp110412_9_2PLA.dat" "30" 20 3.9119978 3.7213081 "buff"
"206" "QDCm_mgp110412_9_2PLA.dat" "30" 320 34.988591 23.888078 "buff"
"207" "QDCm_mgp110412_9_2PLA.dat" "30" 40 7.1791699 11.866617 "buff"
"208" "QDCm_mgp110412_9_2PLA.dat" "30" 160 20.938167 22.913997 "buff"
"209" "QDCm_mgp110412_9_2PLA.dat" "30" 80 12.666364 10.143884 "buff"
"210" "QDCm_mgp110614_17_1PLA.dat" "31" 10 1.8298375 4.4356922 "buff7"
"211" "QDCm_mgp110614_17_1PLA.dat" "31" 640 83.83686 15.353714 "buff7"
"212" "QDCm_mgp110614_17_1PLA.dat" "31" 20 4.3413764 3.1571907 "buff7"
"213" "QDCm_mgp110614_17_1PLA.dat" "31" 320 55.763953 19.161685 "buff7"
"214" "QDCm_mgp110614_17_1PLA.dat" "31" 40 8.9991373 6.5172967 "buff7"
"215" "QDCm_mgp110614_17_1PLA.dat" "31" 160 34.879752 12.002521 "buff7"
"216" "QDCm_mgp110614_17_1PLA.dat" "31" 80 18.368967 16.46544 "buff7"
"217" "QDCm_mgp110614_18_2PLA.dat" "32" 10 0.60110003 0.93825677 "buff7"
"218" "QDCm_mgp110614_18_2PLA.dat" "32" 640 24.206496 30.726434 "buff7"
"219" "QDCm_mgp110614_18_2PLA.dat" "32" 20 1.3703375 14.391096 "buff7"
"220" "QDCm_mgp110614_18_2PLA.dat" "32" 320 17.729432 11.617432 "buff7"
"221" "QDCm_mgp110614_18_2PLA.dat" "32" 40 3.0148122 8.6300874 "buff7"
"222" "QDCm_mgp110614_18_2PLA.dat" "32" 160 11.851726 2.5179431 "buff7"
"223" "QDCm_mgp110614_18_2PLA.dat" "32" 80 6.6907083 3.8969553 "buff7"
"224" "QDCm_mgp110614_4_2PLB.dat" "33" 640 114.29288 60.522985 "buff7"
"225" "QDCm_mgp110614_4_2PLB.dat" "33" 320 55.056292 25.277624 "buff7"
"226" "QDCm_mgp110614_4_2PLB.dat" "33" 160 31.025256 14.570049 "buff7"
"227" "QDCm_mgp110614_4_2PLB.dat" "33" 80 17.894426 11.972582 "buff7"
"228" "QDCm_mgp110614_4_2PLB.dat" "33" 40 9.5687999 10.220132 "buff7"
"229" "QDCm_mgp110614_4_2PLB.dat" "33" 20 4.8329273 14.230106 "buff7"
"230" "QDCm_mgp110614_4_2PLB.dat" "33" 10 2.2888376 5.7912829 "buff7"
"231" "QDCm_mgp110614_7_2PLA.dat" "34" 10 2.3787001 4.2935078 "buff7"
"232" "QDCm_mgp110614_7_2PLA.dat" "34" 640 134.103 42.370732 "buff7"
"233" "QDCm_mgp110614_7_2PLA.dat" "34" 20 4.6890004 6.5921645 "buff7"
"234" "QDCm_mgp110614_7_2PLA.dat" "34" 320 65.345934 23.449022 "buff7"
"235" "QDCm_mgp110614_7_2PLA.dat" "34" 40 10.284623 10.804673 "buff7"
"236" "QDCm_mgp110614_7_2PLA.dat" "34" 160 39.192871 15.861489 "buff7"
"237" "QDCm_mgp110614_7_2PLA.dat" "34" 80 21.021607 14.14003 "buff7"
