# Supplementary material for: Calcium Current Inactivation Rather than Pool Depletion Explains Reduced Exocytotic Rate with Prolonged Stimulation in Insulin-Secreting INS-1 832/13 Cells
Source: PLoS One. 2014 Aug 8;9(8):e103874. doi: 10.1371/journal.pone.0103874 (PMC4126658; doi:10.1371/journal.pone.0103874)
Supplement: Data S2 — 50 ms prepulse followed by pulse length protocol (50–800 ms) ΔCm vs. Q data ( Figs. 4 and 6 ). (DAT) [file pone.0103874.s002.dat]

"file" "exp" "depol" "Q1" "Cm1" "Q2" "Cm2" "Cm2Cm1" "Cm12" "group"
"1" "QDCm_mgp110222_1_1Pre50PL.dat" "1" 50 12.270493 43.521954 11.741918 15.058024 0.345986855277684 58.579978 "ctrl"
"2" "QDCm_mgp110222_1_1Pre50PL.dat" "1" 100 12.060892 19.623727 21.634603 34.971632 1.78210958601289 54.595359 "ctrl"
"3" "QDCm_mgp110222_1_1Pre50PL.dat" "1" 200 11.305267 31.772972 39.012776 53.292523 1.67729109508547 85.065495 "ctrl"
"4" "QDCm_mgp110222_1_1Pre50PL.dat" "1" 400 11.432324 15.194894 69.843899 68.219154 4.48961039149072 83.414048 "ctrl"
"5" "QDCm_mgp110222_1_1Pre50PL.dat" "1" 800 11.049112 22.138822 112.0509 56.581848 2.55577500916715 78.72067 "ctrl"
"6" "QDCm_mgp110222_2_1Pre50PLB.dat" "2" 800 1.5363808 11.123684 12.777261 7.7498066 0.696694242662772 18.8734906 "ctrl"
"7" "QDCm_mgp110222_2_1Pre50PLB.dat" "2" 400 1.6686775 4.6962581 8.634899 10.152736 2.16187777243333 14.8489941 "ctrl"
"8" "QDCm_mgp110222_2_1Pre50PLB.dat" "2" 200 1.8426683 5.678526 5.2073619 12.40886 2.18522553211872 18.087386 "ctrl"
"9" "QDCm_mgp110222_2_1Pre50PLB.dat" "2" 100 2.0794167 0.76065996 3.4370032 9.395282 12.3514875161827 10.15594196 "ctrl"
"10" "QDCm_mgp110222_2_1Pre50PLB.dat" "2" 50 2.3978219 8.2655796 2.1341094 2.2280632 0.26955922123114 10.4936428 "ctrl"
"11" "QDCm_mgp110222_2_3Pre50PL.dat" "3" 50 3.4287843 0.62182723 3.0781593 2.786059 4.48043904413771 3.40788623 "ctrl"
"12" "QDCm_mgp110222_2_3Pre50PL.dat" "3" 100 3.3891147 5.250921 6.0624081 5.7396216 1.09306950152173 10.9905426 "ctrl"
"13" "QDCm_mgp110222_2_3Pre50PL.dat" "3" 200 3.6150986 5.7550142 11.489852 9.2567232 1.60846226930248 15.0117374 "ctrl"
"14" "QDCm_mgp110222_2_3Pre50PL.dat" "3" 400 4.004897 4.7752348 20.597139 7.3994287 1.5495423806176 12.1746635 "ctrl"
"15" "QDCm_mgp110222_2_3Pre50PL.dat" "3" 800 3.6359499 2.4312578 31.361291 10.651209 4.38094594493435 13.0824668 "ctrl"
"16" "QDCm_mgp110222_3_1Pre50PL.dat" "4" 50 5.0803355 11.549371 4.7309355 5.4947585 0.475762576161074 17.0441295 "ctrl"
"17" "QDCm_mgp110222_3_1Pre50PL.dat" "4" 100 4.9168826 2.0756515 8.9353264 4.1360593 1.99265594441071 6.2117108 "ctrl"
"18" "QDCm_mgp110222_3_1Pre50PL.dat" "4" 200 4.7393951 19.700084 16.712727 3.3693253 0.171031011847462 23.0694093 "ctrl"
"19" "QDCm_mgp110222_3_1Pre50PL.dat" "4" 400 4.1624144 7.0624491 26.873787 0.5412034 0.0766311221981055 7.6036525 "ctrl"
"20" "QDCm_mgp110222_3_1Pre50PL.dat" "4" 800 3.7935598 10.810823 44.639668 31.243876 2.89005527146268 42.054699 "ctrl"
"21" "QDCm_mgp110222_4_1Pre50PL.dat" "5" 50 13.737401 10.925846 12.323589 3.5917112 0.32873529427378 14.5175572 "ctrl"
"22" "QDCm_mgp110222_4_1Pre50PL.dat" "5" 100 14.235544 8.3966247 24.595309 1.9897923 0.236975257450771 10.386417 "ctrl"
"23" "QDCm_mgp110222_4_1Pre50PL.dat" "5" 200 14.352222 7.9731599 45.759608 4.958442 0.621891704442049 12.9316019 "ctrl"
"24" "QDCm_mgp110222_4_1Pre50PL.dat" "5" 400 14.756142 9.9162485 83.912088 12.705184 1.28124905300629 22.6214325 "ctrl"
"25" "QDCm_mgp110222_4_1Pre50PL.dat" "5" 800 14.517382 9.3311266 140.85468 21.891384 2.34606012097189 31.2225106 "ctrl"
"26" "QDCm_mgp110222_5_1Pre50PLB.dat" "6" 800 19.444867 27.530596 178.00888 296.69991 10.7770972339284 324.230506 "ctrl"
"27" "QDCm_mgp110222_5_1Pre50PLB.dat" "6" 400 17.399261 18.978966 97.122471 100.77246 5.30969179248227 119.751426 "ctrl"
"28" "QDCm_mgp110222_5_1Pre50PLB.dat" "6" 200 17.442927 29.225081 55.421098 40.321003 1.37967121459817 69.546084 "ctrl"
"29" "QDCm_mgp110222_5_1Pre50PLB.dat" "6" 100 17.78288 21.343367 31.021823 21.686125 1.01605922814334 43.029492 "ctrl"
"30" "QDCm_mgp110222_5_1Pre50PLB.dat" "6" 50 18.319244 24.09981 16.580831 -2.3060705 -0.0956883270034079 21.7937395 "ctrl"
"31" "QDCm_mgp110222_6_1Pre50PL.dat" "7" 50 6.0346601 5.1574294 5.1311978 6.2593508 1.21365709824356 11.4167802 "ctrl"
"32" "QDCm_mgp110222_6_1Pre50PL.dat" "7" 100 6.5985024 1.8537101 10.55913 8.238519 4.444340568679 10.0922291 "ctrl"
"33" "QDCm_mgp110222_6_1Pre50PL.dat" "7" 200 6.4590281 7.2560856 19.477316 18.280079 2.51927554437891 25.5361646 "ctrl"
"34" "QDCm_mgp110222_6_1Pre50PL.dat" "7" 400 6.2906518 5.5615625 30.85098 26.752601 4.81026707872113 32.3141635 "ctrl"
"35" "QDCm_mgp110222_6_1Pre50PL.dat" "7" 800 6.110859 4.9253322 50.333161 40.180369 8.15790029350711 45.1057012 "ctrl"
"36" "QDCm_mgp110315_2_1Pre50PL.dat" "8" 50 5.8343627 6.7807622 5.1953377 7.2556664 1.0700369937763 14.0364286 "ctrl"
"37" "QDCm_mgp110315_2_1Pre50PL.dat" "8" 100 5.649037 10.340874 9.5893549 10.771735 1.04166582050995 21.112609 "ctrl"
"38" "QDCm_mgp110315_2_1Pre50PL.dat" "8" 200 5.899935 6.6931887 17.627676 15.004354 2.24173479525536 21.6975427 "ctrl"
"39" "QDCm_mgp110315_2_1Pre50PL.dat" "8" 400 5.8177483 10.280488 29.380388 41.179633 4.00561072587216 51.460121 "ctrl"
"40" "QDCm_mgp110315_2_1Pre50PL.dat" "8" 800 5.6706264 13.837463 44.186285 62.175601 4.49328037950309 76.013064 "ctrl"
"41" "QDCm_mgp110322_2_2Pre50PL.dat" "9" 50 2.8632366 7.5270248 2.5258616 6.0219615 0.800045391108582 13.5489863 "ctrl"
"42" "QDCm_mgp110322_2_2Pre50PL.dat" "9" 100 3.3877613 9.6027577 4.7670973 5.7592601 0.599750642463883 15.3620178 "ctrl"
"43" "QDCm_mgp110322_2_2Pre50PL.dat" "9" 200 3.1236399 11.030408 7.5561491 11.177112 1.01329996134322 22.20752 "ctrl"
"44" "QDCm_mgp110322_2_2Pre50PL.dat" "9" 400 3.021111 9.2594335 11.543994 15.768214 1.70293506616792 25.0276475 "ctrl"
"45" "QDCm_mgp110322_2_2Pre50PL.dat" "9" 800 2.6784616 9.9818474 11.72901 22.313034 2.23536116170239 32.2948814 "ctrl"
"46" "QDCm_mgp110322_7_3Pre50PL.dat" "10" 50 6.4085158 8.4182167 4.5747034 5.8500096 0.69492266693491 14.2682263 "ctrl"
"47" "QDCm_mgp110322_7_3Pre50PL.dat" "10" 100 6.9178915 8.4070553 7.7906933 -1.3406614 -0.159468607277985 7.0663939 "ctrl"
"48" "QDCm_mgp110322_7_3Pre50PL.dat" "10" 200 7.1343347 8.9702919 12.736184 -2.181241 -0.243162767088995 6.7890509 "ctrl"
"49" "QDCm_mgp110322_7_3Pre50PL.dat" "10" 400 7.180068 5.047333 15.148135 0.76370246 0.151308118564795 5.81103546 "ctrl"
"50" "QDCm_mgp110322_7_3Pre50PL.dat" "10" 800 6.6638125 6.062469 NA NA 3.50584176183004 27.316526 "ctrl"
"51" "QDCm_mgp110322_9_2Pre50PLB.dat" "11" 800 1.4255436 6.7490828 NA NA 1.87216757808928 19.3844968 "ctrl"
"52" "QDCm_mgp110322_9_2Pre50PLB.dat" "11" 400 0.96744238 11.787212 NA NA 0.283630777150695 15.1304281 "ctrl"
"53" "QDCm_mgp110322_9_2Pre50PLB.dat" "11" 200 0.92230488 7.2926055 NA NA 0.491356347193057 10.8758735 "ctrl"
"54" "QDCm_mgp110322_9_2Pre50PLB.dat" "11" 100 1.0248677 4.6829143 NA NA 0.340017433161226 6.2751868 "ctrl"
"55" "QDCm_mgp110322_9_2Pre50PLB.dat" "11" 50 1.0400229 5.9005402 NA NA 0.459291828907462 8.6106101 "ctrl"
"56" "QDCm_mgp110412_10_1Pre50PLB.dat" "12" 800 4.4668082 34.303319 28.20136 136.89104 3.99060627340462 171.194359 "ctrl"
"57" "QDCm_mgp110412_10_1Pre50PLB.dat" "12" 400 3.1317247 19.795787 12.207531 30.176468 1.52438839637949 49.972255 "ctrl"
"58" "QDCm_mgp110412_10_1Pre50PLB.dat" "12" 200 3.1204875 16.784116 7.7627 16.12833 0.960928177569793 32.912446 "ctrl"
"59" "QDCm_mgp110412_10_1Pre50PLB.dat" "12" 100 3.7427469 15.354422 5.5721244 39.068947 2.54447526582245 54.423369 "ctrl"
"60" "QDCm_mgp110412_10_1Pre50PLB.dat" "12" 50 3.8987385 12.873912 3.205526 10.124521 0.786437020852713 22.998433 "ctrl"
"61" "QDCm_mgp110412_6_1Pre50PLB.dat" "13" 800 7.8907367 14.879929 42.365432 49.672322 3.33820961108081 64.552251 "ctrl"
"62" "QDCm_mgp110412_6_1Pre50PLB.dat" "13" 400 6.2621871 14.059062 20.852181 32.357892 2.30156834076128 46.416954 "ctrl"
"63" "QDCm_mgp110412_6_1Pre50PLB.dat" "13" 200 6.4239443 9.6184124 14.976563 14.124981 1.46853559741314 23.7433934 "ctrl"
"64" "QDCm_mgp110412_6_1Pre50PLB.dat" "13" 100 6.2515812 14.778713 8.8783885 6.9498355 0.470259859569639 21.7285485 "ctrl"
"65" "QDCm_mgp110412_6_1Pre50PLB.dat" "13" 50 6.9026336 21.186534 5.4309837 2.718622 0.128318393183142 23.905156 "ctrl"
"66" "QDCm_mgp110412_8_1Pre50PL.dat" "14" 50 2.8239783 16.265625 2.1233659 -0.51960427 -0.031944931104707 15.74602073 "ctrl"
"67" "QDCm_mgp110412_8_1Pre50PL.dat" "14" 100 2.9042537 17.759074 3.7641583 0.76486495 0.0430689657580119 18.52393895 "ctrl"
"68" "QDCm_mgp110412_8_1Pre50PL.dat" "14" 200 3.2345729 8.944017 6.655818 10.754522 1.20242638179243 19.698539 "ctrl"
"69" "QDCm_mgp110412_8_1Pre50PL.dat" "14" 400 3.393128 11.379319 11.205248 15.913489 1.39845706056751 27.292808 "ctrl"
"70" "QDCm_mgp110412_8_1Pre50PL.dat" "14" 800 3.2710399 8.1476086 12.800586 39.06034 4.79408645133003 47.2079486 "ctrl"
"71" "QDCm_mgp110322_1_2Pre50PLB.dat" "15" 800 14.43177 9.9567394 96.381082 31.648887 3.17863968600002 41.6056264 "buff"
"72" "QDCm_mgp110322_1_2Pre50PLB.dat" "15" 400 11.273074 11.763707 50.161913 17.374173 1.47693010375046 29.13788 "buff"
"73" "QDCm_mgp110322_1_2Pre50PLB.dat" "15" 200 11.603792 6.3967426 33.564006 3.3475579 0.523322276559948 9.7443005 "buff"
"74" "QDCm_mgp110322_1_2Pre50PLB.dat" "15" 100 12.096149 8.5022493 19.869957 7.9053826 0.929798965080923 16.4076319 "buff"
"75" "QDCm_mgp110322_1_2Pre50PLB.dat" "15" 50 12.169093 8.1752319 11.231493 0.82361569 0.100745238798669 8.99884759 "buff"
"76" "QDCm_mgp110322_11_2Pre50PL.dat" "16" 50 24.183211 13.767762 22.288536 9.7018858 0.70468139992542 23.4696478 "buff"
"77" "QDCm_mgp110322_11_2Pre50PL.dat" "16" 100 23.776257 18.210826 39.132294 14.346555 0.787803639439529 32.557381 "buff"
"78" "QDCm_mgp110322_11_2Pre50PL.dat" "16" 200 23.550584 15.809999 63.974779 17.488651 1.10617660380624 33.29865 "buff"
"79" "QDCm_mgp110322_11_2Pre50PL.dat" "16" 400 22.325402 20.682066 90.334193 22.953071 1.10980551942925 43.635137 "buff"
"80" "QDCm_mgp110322_11_2Pre50PL.dat" "16" 800 20.532083 13.352626 119.07563 24.674673 1.84792661758069 38.027299 "buff"
"81" "QDCm_mgp110322_5_2Pre50PL.dat" "17" 50 18.122502 12.197193 16.651564 3.6783568 0.301574042486661 15.8755498 "buff"
"82" "QDCm_mgp110322_5_2Pre50PL.dat" "17" 100 17.661885 8.014098 29.212235 10.062971 1.25565859064863 18.077069 "buff"
"83" "QDCm_mgp110322_5_2Pre50PL.dat" "17" 200 17.762096 8.117605 48.668782 2.5832143 0.318223700216998 10.7008193 "buff"
"84" "QDCm_mgp110322_5_2Pre50PL.dat" "17" 400 17.117392 10.066815 73.75731 22.760385 2.26093208229217 32.8272 "buff"
"85" "QDCm_mgp110322_5_2Pre50PL.dat" "17" 800 16.456901 15.900677 106.34985 11.994562 0.754342849678665 27.895239 "buff"
"86" "QDCm_mgp110322_6_1Pre50PL.dat" "18" 50 10.413735 0.020251968 9.7075353 -2.3650472 -116.781104927679 -2.344795232 "buff"
"87" "QDCm_mgp110322_6_1Pre50PL.dat" "18" 100 10.435511 3.6295942 18.3506 1.101283 0.303417665809583 4.7308772 "buff"
"88" "QDCm_mgp110322_6_1Pre50PL.dat" "18" 200 10.335828 8.6074113 31.487771 6.3347507 0.735964679647643 14.942162 "buff"
"89" "QDCm_mgp110322_6_1Pre50PL.dat" "18" 400 9.8582673 4.5202979 50.41151 0 0 4.5202979 "buff"
"90" "QDCm_mgp110322_6_1Pre50PL.dat" "18" 800 9.6273905 1.8342329 76.497804 12.345859 6.73080228797554 14.1800919 "buff"
"91" "QDCm_mgp110322_8_1Pre50PLB.dat" "19" 800 8.9339866 3.9301198 54.90701 15.311665 3.89597920144826 19.2417848 "buff"
"92" "QDCm_mgp110322_8_1Pre50PLB.dat" "19" 400 8.0985613 11.28035 30.161013 7.8738358 0.698013430434339 19.1541858 "buff"
"93" "QDCm_mgp110322_8_1Pre50PLB.dat" "19" 200 7.3785314 9.6123237 18.071896 9.0408847 0.940551419424213 18.6532084 "buff"
"94" "QDCm_mgp110322_8_1Pre50PLB.dat" "19" 100 5.8905012 7.2312927 8.3522778 4.0334808 0.557781432357177 11.2647735 "buff"
"95" "QDCm_mgp110322_8_1Pre50PLB.dat" "19" 50 6.1243488 9.4274569 5.2643488 3.2876446 0.348730801410506 12.7151015 "buff"
"96" "QDCm_mgp110412_11_2Pre50PL.dat" "20" 50 10.493929 9.6658936 9.7115919 -6.420049 -0.664196117366738 3.2458446 "buff"
"97" "QDCm_mgp110412_11_2Pre50PL.dat" "20" 100 10.597306 12.797498 17.360611 8.4289697 0.658642001741278 21.2264677 "buff"
"98" "QDCm_mgp110412_11_2Pre50PL.dat" "20" 200 10.311299 8.6622071 30.491947 -0.92277042 -0.106528325788932 7.73943668 "buff"
"99" "QDCm_mgp110412_11_2Pre50PL.dat" "20" 400 10.241023 18.1144 47.000777 16.2472 0.896921785982423 34.3616 "buff"
"100" "QDCm_mgp110412_11_2Pre50PL.dat" "20" 800 10.424429 9.5537388 68.673285 15.58287 1.63107557430814 25.1366088 "buff"
"101" "QDCm_mgp110412_2_1Pre50PL.dat" "21" 50 6.0449852 10.721885 5.4350227 5.3094606 0.495198428261448 16.0313456 "buff"
"102" "QDCm_mgp110412_2_1Pre50PL.dat" "21" 100 6.2290883 9.6183478 9.8224551 2.5961138 0.269912655892938 12.2144616 "buff"
"103" "QDCm_mgp110412_2_1Pre50PL.dat" "21" 200 6.1375219 NA 17.282425 NA NA NA "buff"
"104" "QDCm_mgp110412_2_1Pre50PL.dat" "21" 400 6.989433 14.081926 34.72129 13.351519 0.948131597907843 27.433445 "buff"
"105" "QDCm_mgp110412_2_1Pre50PL.dat" "21" 800 6.2027211 8.1748903 47.982981 44.089516 5.3932853386424 52.2644063 "buff"
"106" "QDCm_mgp110412_3_1Pre50PLB.dat" "22" 800 7.9076098 5.808416 59.99934 14.109106 2.42907980420135 19.917522 "buff"
"107" "QDCm_mgp110412_3_1Pre50PLB.dat" "22" 400 8.1242155 11.641276 40.596835 9.2169113 0.791744075134032 20.8581873 "buff"
"108" "QDCm_mgp110412_3_1Pre50PLB.dat" "22" 200 8.4860652 7.1488853 25.452825 5.4799985 0.766552863842983 12.6288838 "buff"
"109" "QDCm_mgp110412_3_1Pre50PLB.dat" "22" 100 8.6787143 11.82371 14.845838 4.242175 0.358785440441283 16.065885 "buff"
"110" "QDCm_mgp110412_3_1Pre50PLB.dat" "22" 50 9.1330443 12.802664 8.2392943 4.6181326 0.360716535246102 17.4207966 "buff"
"111" "QDCm_mgp110412_5_1Pre50PL.dat" "23" 50 7.7238364 4.7093031 6.7319989 1.8602526 0.395016536523207 6.5695557 "buff"
"112" "QDCm_mgp110412_5_1Pre50PL.dat" "23" 100 8.2976288 4.9535364 12.752921 1.1212751 0.226358506217901 6.0748115 "buff"
"113" "QDCm_mgp110412_5_1Pre50PL.dat" "23" 200 8.6178085 5.1696731 23.397028 2.1807562 0.421836382652512 7.3504293 "buff"
"114" "QDCm_mgp110412_5_1Pre50PL.dat" "23" 400 7.9080738 5.6573492 36.721838 10.787365 1.90678789988781 16.4447142 "buff"
"115" "QDCm_mgp110412_5_1Pre50PL.dat" "23" 800 8.1680967 6.9635226 58.732488 9.7974875 1.40697288754401 16.7610101 "buff"
"116" "QDCm_mgp110412_7_1Pre50PL.dat" "24" 50 8.8572866 6.7387205 7.8775115 -0.069190572 -0.0102676126721683 6.669529928 "buff"
"117" "QDCm_mgp110412_7_1Pre50PL.dat" "24" 100 8.7978302 6.5180268 14.904196 6.7540852 1.03621623648433 13.272112 "buff"
"118" "QDCm_mgp110412_7_1Pre50PL.dat" "24" 200 8.7044163 9.0961385 24.372184 5.6474261 0.62085973075278 14.7435646 "buff"
"119" "QDCm_mgp110412_7_1Pre50PL.dat" "24" 400 8.8954975 8.8236768 41.537988 11.791523 1.33635028427152 20.6151998 "buff"
"120" "QDCm_mgp110412_7_1Pre50PL.dat" "24" 800 8.4122542 9.4682967 58.069869 18.1536 1.9173036687792 27.6218967 "buff"
"121" "QDCm_mgp110412_9_1Pre50PLB.dat" "25" 800 8.2643756 12.827441 66.697307 23.999216 1.87092780235746 36.826657 "buff"
"122" "QDCm_mgp110412_9_1Pre50PLB.dat" "25" 400 6.8673679 7.486869 32.235011 10.718367 1.43162208394457 18.205236 "buff"
"123" "QDCm_mgp110412_9_1Pre50PLB.dat" "25" 200 6.8302381 7.856168 17.934171 3.7025254 0.471288979563573 11.5586934 "buff"
"124" "QDCm_mgp110412_9_1Pre50PLB.dat" "25" 100 6.6747399 5.8005408 10.343533 7.9617656 1.37259022469077 13.7623064 "buff"
"125" "QDCm_mgp110412_9_1Pre50PLB.dat" "25" 50 7.0424245 14.491705 6.1482369 0.4018263 0.0277280209609566 14.8935313 "buff"
"126" "QDCm_mgp110614_10_1Pre50PL.dat" "26" 50 20.217413 16.212579 19.033 11.770884 0.726034025801817 27.983463 "buff7"
"127" "QDCm_mgp110614_10_1Pre50PL.dat" "26" 100 22.488397 22.31654 41.342462 4.151721 0.186037844576265 26.468261 "buff7"
"128" "QDCm_mgp110614_10_1Pre50PL.dat" "26" 200 23.744562 17.101935 82.356731 16.665377 0.974473180958763 33.767312 "buff7"
"129" "QDCm_mgp110614_10_1Pre50PL.dat" "26" 400 23.367811 16.574171 147.21621 61.783137 3.72767585178167 78.357308 "buff7"
"130" "QDCm_mgp110614_10_1Pre50PL.dat" "26" 800 21.307742 14.192611 227.05268 78.322673 5.51855278778514 92.515284 "buff7"
"131" "QDCm_mgp110614_14_1Pre50PLB.dat" "27" 800 7.063396 6.7932173 62.840427 9.6598132 1.42197912614984 16.4530305 "buff7"
"132" "QDCm_mgp110614_14_1Pre50PLB.dat" "27" 400 6.8667783 12.734447 37.425135 0.75562584 0.0593371537845342 13.49007284 "buff7"
"133" "QDCm_mgp110614_14_1Pre50PLB.dat" "27" 200 7.4495683 8.3400427 23.05302 1.2070543 0.1447299904112 9.547097 "buff7"
"134" "QDCm_mgp110614_14_1Pre50PLB.dat" "27" 100 8.1928758 6.2932613 14.238295 7.9272215 1.25963647814846 14.2204828 "buff7"
"135" "QDCm_mgp110614_14_1Pre50PLB.dat" "27" 50 8.5463446 5.9817455 7.8501696 0.58094025 0.0971188510109633 6.56268575 "buff7"
"136" "QDCm_mgp110614_16_1Pre50PL.dat" "28" 50 7.7355896 8.856331 7.0605896 7.7615468 0.876384001456133 16.6178778 "buff7"
"137" "QDCm_mgp110614_16_1Pre50PL.dat" "28" 100 9.1573742 9.9273656 16.437845 8.2053254 0.826536034897315 18.132691 "buff7"
"138" "QDCm_mgp110614_16_1Pre50PL.dat" "28" 200 9.5309634 7.7220401 33.292092 17.486024 2.26443061335566 25.2080641 "buff7"
"139" "QDCm_mgp110614_16_1Pre50PL.dat" "28" 400 8.7601303 11.779058 52.848646 26.622604 2.26016409801191 38.401662 "buff7"
"140" "QDCm_mgp110614_16_1Pre50PL.dat" "28" 800 8.2805754 7.3699749 78.226445 61.029369 8.2808109699261 68.3993439 "buff7"
"141" "QDCm_mgp110614_18_1Pre50PL.dat" "29" 50 2.07517 9.0663548 1.6681825 -10.544684 -1.16305662337415 -1.4783292 "buff7"
"142" "QDCm_mgp110614_18_1Pre50PL.dat" "29" 100 1.9931244 16.929431 2.9937549 -4.1772313 -0.246743750572597 12.7521997 "buff7"
"143" "QDCm_mgp110614_18_1Pre50PL.dat" "29" 200 1.7973558 10.71418 4.4982995 0.87602525 0.0817631633965455 11.59020525 "buff7"
"144" "QDCm_mgp110614_18_1Pre50PL.dat" "29" 400 1.537379 2.5011953 5.3936044 13.293529 5.31487045413847 15.7947243 "buff7"
"145" "QDCm_mgp110614_18_1Pre50PL.dat" "29" 800 1.1953323 15.961239 NA NA 1.6462123648421 42.236828 "buff7"
"146" "QDCm_mgp110614_4_1Pre50PLB.dat" "30" 800 13.744965 17.339154 134.97161 44.660921 2.57572664733239 62.000075 "buff7"
"147" "QDCm_mgp110614_4_1Pre50PLB.dat" "30" 400 12.395839 13.539902 70.821482 19.39394 1.43235453255127 32.933842 "buff7"
"148" "QDCm_mgp110614_4_1Pre50PLB.dat" "30" 200 11.423531 15.674696 37.777996 8.6434225 0.55142520786368 24.3181185 "buff7"
"149" "QDCm_mgp110614_4_1Pre50PLB.dat" "30" 100 11.038654 5.9686678 19.844496 9.480747 1.58841927841921 15.4494148 "buff7"
"150" "QDCm_mgp110614_4_1Pre50PLB.dat" "30" 50 11.003856 11.779628 10.097631 4.7561131 0.403757495567772 16.5357411 "buff7"
"151" "QDCm_mgp110614_6_2Pre50PLB.dat" "31" 800 4.5514857 7.1345473 38.745546 36.788568 5.15639836041174 43.9231153 "buff7"
"152" "QDCm_mgp110614_6_2Pre50PLB.dat" "31" 400 3.4525542 8.3077032 15.841273 13.032774 1.56875777651758 21.3404772 "buff7"
"153" "QDCm_mgp110614_6_2Pre50PLB.dat" "31" 200 3.0609928 5.8515745 8.491965 15.019877 2.56680949717038 20.8714515 "buff7"
"154" "QDCm_mgp110614_6_2Pre50PLB.dat" "31" 100 3.1492084 7.657636 4.7060716 3.11276 0.406490984946268 10.770396 "buff7"
"155" "QDCm_mgp110614_6_2Pre50PLB.dat" "31" 50 3.4068578 12.184151 2.9063954 -0.983485 -0.0807183857127181 11.200666 "buff7"
"156" "QDCm_mgp110614_7_1Pre50PLB.dat" "32" 800 12.620527 15.835826 137.98609 50.321729 3.17771419059543 66.157555 "buff7"
"157" "QDCm_mgp110614_7_1Pre50PLB.dat" "32" 400 11.436176 5.7271708 73.033216 26.289114 4.59024445368383 32.0162848 "buff7"
"158" "QDCm_mgp110614_7_1Pre50PLB.dat" "32" 200 11.59272 3.6472516 40.600141 4.8755526 1.33677440843401 8.5228042 "buff7"
"159" "QDCm_mgp110614_7_1Pre50PLB.dat" "32" 100 11.419874 -0.00050669947 21.570747 5.1653908 -10194.1902564058 5.16488410053 "buff7"
"160" "QDCm_mgp110614_7_1Pre50PLB.dat" "32" 50 12.348299 4.8465685 11.785324 6.2204267 1.28347029449806 11.0669952 "buff7"
