# Supplementary material for: Calcium Current Inactivation Rather than Pool Depletion Explains Reduced Exocytotic Rate with Prolonged Stimulation in Insulin-Secreting INS-1 832/13 Cells
Source: PLoS One. 2014 Aug 8;9(8):e103874. doi: 10.1371/journal.pone.0103874 (PMC4126658; doi:10.1371/journal.pone.0103874)
Supplement: Data S3 — 50 ms prepulse followed by pulse length protocol (50–800 ms) and a third 500 ms pulse after 200 ms or 10 s ( Figs. 7 and 8 ). (DAT) [file pone.0103874.s003.dat]

"file" "exp" "prot" "depol" "Q1" "Cm1" "Q2" "Cm2" "Q3" "Cm3"
"1" "QDCm_VAS120126(832-13 INS1 Third protocol) E-374-8_8_1first.dat" "1" "1" 50 12.616071 18.999024 10.812414 0.11765565 59.658203 140.39299
"2" "QDCm_VAS120126(832-13 INS1 Third protocol) E-374-8_8_1first.dat" "1" "1" 100 8.8405581 12.060937 14.676599 21.884493 43.559491 58.221269
"3" "QDCm_VAS120126(832-13 INS1 Third protocol) E-374-8_8_1first.dat" "1" "1" 200 5.8331616 18.318953 17.865237 22.921463 25.538855 25.300667
"4" "QDCm_VAS120126(832-13 INS1 Third protocol) E-374-8_8_1first.dat" "1" "1" 400 4.753228 7.3400515 23.172089 27.757902 14.633393 18.89527
"5" "QDCm_VAS120126(832-13 INS1 Third protocol) E-374-8_8_1first.dat" "1" "1" 800 3.7914405 11.526646 24.980841 30.719656 5.6987246 15.039394
"6" "QDCm_VAS20120508(INS1 83213)-E-323-1_1_6first.dat" "2" "1" 50 3.4553395 9.8536804 3.0337021 0.087100466 20.014905 35.298871
"7" "QDCm_VAS20120508(INS1 83213)-E-323-1_1_6first.dat" "2" "1" 100 3.1967578 3.3000966 5.2574365 2.5617942 16.424553 12.565272
"8" "QDCm_VAS20120508(INS1 83213)-E-323-1_1_6first.dat" "2" "1" 200 2.6586811 4.7165991 7.4963791 12.815404 12.114988 23.395921
"9" "QDCm_VAS20120508(INS1 83213)-E-323-1_1_6first.dat" "2" "1" 400 2.188693 7.6421847 10.77626 11.873808 7.2869359 10.816348
"10" "QDCm_VAS20120508(INS1 83213)-E-323-1_1_6first.dat" "2" "1" 800 NA NA NA NA NA NA
"11" "QDCm_VAS20120508(INS1 83213)-E-325-3_3_3first.dat" "3" "1" 50 17.370782 19.876511 16.125707 8.3614043 109.28115 101.5885
"12" "QDCm_VAS20120508(INS1 83213)-E-325-3_3_3first.dat" "3" "1" 100 15.67554 27.001923 27.876849 13.512138 91.135157 78.96346
"13" "QDCm_VAS20120508(INS1 83213)-E-325-3_3_3first.dat" "3" "1" 200 15.359029 20.538349 49.801302 30.077338 81.382873 65.902573
"14" "QDCm_VAS20120508(INS1 83213)-E-325-3_3_3first.dat" "3" "1" 400 14.691347 23.814529 83.148121 54.1488 60.276379 27.35681
"15" "QDCm_VAS20120508(INS1 83213)-E-325-3_3_3first.dat" "3" "1" 800 13.72704 19.319237 114.39957 85.58679 37.326507 15.924007
"16" "QDCm_VAS20120508(INS1 83213)-E-325-3_3_6first.dat" "4" "1" 50 13.960502 52.695153 12.209728 30.97514 71.516992 173.0808
"17" "QDCm_VAS20120508(INS1 83213)-E-325-3_3_6first.dat" "4" "1" 100 11.364958 31.785309 19.228334 31.210603 59.027791 92.518851
"18" "QDCm_VAS20120508(INS1 83213)-E-325-3_3_6first.dat" "4" "1" 200 10.041167 28.751841 30.901206 62.983571 44.52801 59.568083
"19" "QDCm_VAS20120508(INS1 83213)-E-325-3_3_6first.dat" "4" "1" 400 9.7813301 8.7747171 48.853061 68.69411 31.521809 43.096763
"20" "QDCm_VAS20120508(INS1 83213)-E-325-3_3_6first.dat" "4" "1" 800 8.784965 20.875467 67.717595 113.71405 17.273818 25.685064
"21" "QDCm_VAS20120508(INS1 83213)-E-330-8_8_3first.dat" "5" "1" 50 8.9619065 20.1788 7.6988127 7.5247513 46.954155 18.109172
"22" "QDCm_VAS20120508(INS1 83213)-E-330-8_8_3first.dat" "5" "1" 100 5.8196538 14.053624 9.5347059 11.523778 28.801933 19.162843
"23" "QDCm_VAS20120508(INS1 83213)-E-330-8_8_3first.dat" "5" "1" 200 4.6503734 12.681986 13.180383 13.283983 20.502248 6.5724036
"24" "QDCm_VAS20120508(INS1 83213)-E-330-8_8_3first.dat" "5" "1" 400 4.1279908 7.0857895 18.935255 11.700896 14.296919 11.296619
"25" "QDCm_VAS20120508(INS1 83213)-E-330-8_8_3first.dat" "5" "1" 800 3.35259 11.701205 23.943073 19.925875 6.9609611 7.6113084
"26" "QDCm_VAS20120509(INS1 83213)-E-324-2_2_2first.dat" "6" "1" 50 5.6927233 18.920405 5.069942 -0.15423269 31.59051 32.744867
"27" "QDCm_VAS20120509(INS1 83213)-E-324-2_2_2first.dat" "6" "1" 100 4.8916577 16.310116 8.259269 8.9370687 26.132722 7.585773
"28" "QDCm_VAS20120509(INS1 83213)-E-324-2_2_2first.dat" "6" "1" 200 4.7382865 12.840486 14.514892 7.7757501 23.308948 14.79681
"29" "QDCm_VAS20120509(INS1 83213)-E-324-2_2_2first.dat" "6" "1" 400 4.4776387 9.6657085 22.710462 23.061 15.578715 5.5410513
"30" "QDCm_VAS20120509(INS1 83213)-E-324-2_2_2first.dat" "6" "1" 800 4.2728119 6.712807 30.203165 21.925436 8.179811 13.062956
"31" "QDCm_VAS20120509(INS1 83213)-E-325-3_3_3first.dat" "7" "1" 50 6.1248466 16.255778 5.0634404 4.3218368 27.418037 48.347531
"32" "QDCm_VAS20120509(INS1 83213)-E-325-3_3_3first.dat" "7" "1" 100 4.4066846 14.662104 6.9585559 7.0505174 17.5939 38.601113
"33" "QDCm_VAS20120509(INS1 83213)-E-325-3_3_3first.dat" "7" "1" 200 3.1938795 6.1228599 8.3114122 6.4690007 9.7349153 19.08427
"34" "QDCm_VAS20120509(INS1 83213)-E-325-3_3_3first.dat" "7" "1" 400 3.0635121 2.4926005 12.077556 22.67944 6.3823055 24.588882
"35" "QDCm_VAS20120509(INS1 83213)-E-325-3_3_3first.dat" "7" "1" 800 2.6970076 2.6020032 13.007197 22.978601 2.6570152 6.0766276
"36" "QDCm_VAS20120509(INS1 83213)-E-326-4_4_2first.dat" "8" "1" 50 4.8935774 79.934841 4.0668649 31.011819 23.458567 71.379569
"37" "QDCm_VAS20120509(INS1 83213)-E-326-4_4_2first.dat" "8" "1" 100 3.8861165 22.632702 5.7487934 59.340277 16.550408 62.403386
"38" "QDCm_VAS20120509(INS1 83213)-E-326-4_4_2first.dat" "8" "1" 200 3.0385533 18.342142 8.4716003 29.246255 11.309969 41.21926
"39" "QDCm_VAS20120509(INS1 83213)-E-326-4_4_2first.dat" "8" "1" 400 2.7969671 8.3877633 12.466004 50.861915 7.5182841 25.870842
"40" "QDCm_VAS20120509(INS1 83213)-E-326-4_4_2first.dat" "8" "1" 800 2.3231594 12.814724 14.442833 49.653167 3.1260564 14.429546
"41" "QDCm_VAS20120509(INS1 83213)-E-327-5_5_3first.dat" "9" "1" 50 4.028627 16.835372 3.463777 1.3870494 17.543604 12.593636
"42" "QDCm_VAS20120509(INS1 83213)-E-327-5_5_3first.dat" "9" "1" 100 3.1438446 8.8121059 4.9593689 7.6114344 12.685489 19.481971
"43" "QDCm_VAS20120509(INS1 83213)-E-327-5_5_3first.dat" "9" "1" 200 2.8365241 9.2120795 7.6918861 8.8116166 9.1402105 15.498541
"44" "QDCm_VAS20120509(INS1 83213)-E-327-5_5_3first.dat" "9" "1" 400 2.8667249 15.508542 12.000363 21.041319 5.0197126 9.1534332
"45" "QDCm_VAS20120509(INS1 83213)-E-327-5_5_3first.dat" "9" "1" 800 NA NA NA NA NA NA
"46" "QDCm_VAS20120509(INS1 83213)-E-329-7_7_3first.dat" "10" "1" 50 6.6060825 12.86118 5.7549885 2.0633156 38.377883 40.132397
"47" "QDCm_VAS20120509(INS1 83213)-E-329-7_7_3first.dat" "10" "1" 100 4.5370307 11.955936 8.207069 1.5865229 27.32703 18.748193
"48" "QDCm_VAS20120509(INS1 83213)-E-329-7_7_3first.dat" "10" "1" 200 3.7467393 -6.226219 12.279621 16.342268 20.862197 12.078453
"49" "QDCm_VAS20120509(INS1 83213)-E-329-7_7_3first.dat" "10" "1" 400 3.1433126 6.5452643 16.88425 15.039865 13.757562 12.190575
"50" "QDCm_VAS20120509(INS1 83213)-E-329-7_7_3first.dat" "10" "1" 800 2.7533642 6.1123404 23.282711 23.683529 7.989885 6.3744073
"51" "QDCm_VAS20120509(INS1 83213)-E-332-10_10_2first.dat" "11" "1" 50 3.4647537 14.407944 3.0595662 16.954744 20.731196 72.894405
"52" "QDCm_VAS20120509(INS1 83213)-E-332-10_10_2first.dat" "11" "1" 100 2.5943536 9.5499587 4.2076083 15.310354 14.340613 43.366834
"53" "QDCm_VAS20120509(INS1 83213)-E-332-10_10_2first.dat" "11" "1" 200 2.2767371 -1.1585627 6.8407121 10.904206 10.913818 32.021524
"54" "QDCm_VAS20120509(INS1 83213)-E-332-10_10_2first.dat" "11" "1" 400 2.0230655 7.4520291 9.7317794 8.0141859 7.3674123 19.539909
"55" "QDCm_VAS20120509(INS1 83213)-E-332-10_10_2first.dat" "11" "1" 800 1.830282 12.870235 10.694148 15.022597 1.223314 14.235471
"56" "QDCm_VAS20120509(INS1 83213)-E-333-11_11_2first.dat" "12" "1" 50 13.512823 20.211162 12.060323 16.505736 74.804772 178.22791
"57" "QDCm_VAS20120509(INS1 83213)-E-333-11_11_2first.dat" "12" "1" 100 9.6390319 14.531761 16.448212 14.12884 51.264846 68.839828
"58" "QDCm_VAS20120509(INS1 83213)-E-333-11_11_2first.dat" "12" "1" 200 8.3001609 10.504522 25.935006 33.92167 39.851259 40.91421
"59" "QDCm_VAS20120509(INS1 83213)-E-333-11_11_2first.dat" "12" "1" 400 7.6345731 8.1530864 40.146681 40.208968 31.220802 19.087112
"60" "QDCm_VAS20120509(INS1 83213)-E-333-11_11_2first.dat" "12" "1" 800 6.586981 9.3357128 55.622959 39.01673 18.11418 -4.8447215
"61" "QDCm_VAS20120509(INS1 83213)-E-334-12_12_2first.dat" "13" "1" 50 14.629501 27.517842 13.134626 12.346766 87.676974 144.21065
"62" "QDCm_VAS20120509(INS1 83213)-E-334-12_12_2first.dat" "13" "1" 100 9.5545984 19.170149 16.569057 13.769979 57.391884 44.150699
"63" "QDCm_VAS20120509(INS1 83213)-E-334-12_12_2first.dat" "13" "1" 200 7.8173905 14.282444 24.848604 21.869422 43.695998 27.492682
"64" "QDCm_VAS20120509(INS1 83213)-E-334-12_12_2first.dat" "13" "1" 400 7.0373027 2.931169 39.692553 25.608067 31.645793 23.418435
"65" "QDCm_VAS20120509(INS1 83213)-E-334-12_12_2first.dat" "13" "1" 800 6.2071995 18.807311 54.881209 26.182438 19.640275 10.227882
"66" "QDCm_VAS20120509(INS1 83213)-E-336-14_14_2first.dat" "14" "1" 50 15.874805 40.944671 13.195962 22.523098 75.282112 80.447298
"67" "QDCm_VAS20120509(INS1 83213)-E-336-14_14_2first.dat" "14" "1" 100 11.485255 27.511255 18.190495 17.10185 55.363791 41.940173
"68" "QDCm_VAS20120509(INS1 83213)-E-336-14_14_2first.dat" "14" "1" 200 10.03139 27.584572 28.367009 12.206194 41.706844 32.996939
"69" "QDCm_VAS20120509(INS1 83213)-E-336-14_14_2first.dat" "14" "1" 400 8.7149871 16.333704 40.413335 29.783438 29.796162 14.933405
"70" "QDCm_VAS20120509(INS1 83213)-E-336-14_14_2first.dat" "14" "1" 800 8.0652349 16.107823 58.447669 32.652168 18.776595 9.169539
"71" "QDCm_VAS20120510(INS1 83213)-E-323-1_1_5first.dat" "15" "1" 50 7.6516722 13.948159 6.7546722 9.7712834 47.621563 22.757999
"72" "QDCm_VAS20120510(INS1 83213)-E-323-1_1_5first.dat" "15" "1" 100 6.0241614 24.643523 10.333457 5.890086 37.789291 19.275902
"73" "QDCm_VAS20120510(INS1 83213)-E-323-1_1_5first.dat" "15" "1" 200 NA NA NA NA NA NA
"74" "QDCm_VAS20120510(INS1 83213)-E-323-1_1_5first.dat" "15" "1" 400 4.1739345 5.0543633 24.237907 20.995713 20.941087 4.7687531
"75" "QDCm_VAS20120510(INS1 83213)-E-323-1_1_5first.dat" "15" "1" 800 3.5829407 10.341856 32.126716 49.989043 10.985413 17.962
"76" "QDCm_VAS20120510(INS1 83213)-E-324-2_2_3first.dat" "16" "1" 50 7.692766 12.473495 6.9882034 -3.1464138 50.126688 12.757292
"77" "QDCm_VAS20120510(INS1 83213)-E-324-2_2_3first.dat" "16" "1" 100 6.3376994 7.1267826 11.123371 -0.21932424 39.612276 11.799286
"78" "QDCm_VAS20120510(INS1 83213)-E-324-2_2_3first.dat" "16" "1" 200 5.819262 7.7429528 18.904059 7.8318921 31.844525 8.4237093
"79" "QDCm_VAS20120510(INS1 83213)-E-324-2_2_3first.dat" "16" "1" 400 5.1672608 13.053825 30.851652 -3.1265729 24.434802 7.4169815
"80" "QDCm_VAS20120510(INS1 83213)-E-324-2_2_3first.dat" "16" "1" 800 4.5832615 7.0156578 43.24053 8.9234964 15.681804 6.8901889
"81" "QDCm_es121206_E340_3_3_1third.dat" "17" "3" 50 10.053176 30.360015 8.5142265 -7.6382401 43.832728 89.217152
"82" "QDCm_es121206_E340_3_3_1third.dat" "17" "3" 100 5.8350612 24.762559 8.944047 12.95978 29.40366 56.414601
"83" "QDCm_es121206_E340_3_3_1third.dat" "17" "3" 200 4.5625587 22.823809 11.289991 7.1928893 22.312692 50.746758
"84" "QDCm_es121206_E340_3_3_1third.dat" "17" "3" 400 4.1112568 20.395037 14.763646 19.605581 15.998188 51.833824
"85" "QDCm_es121206_E340_3_3_1third.dat" "17" "3" 800 3.8571363 23.527431 13.112663 29.86797 10.464085 36.067729
"86" "QDCm_VAS120124(832-13 INS1 Third protocol) E-371-5_5_1third.dat" "18" "3" 50 8.4088662 60.262749 7.5883662 22.186876 48.389701 51.819743
"87" "QDCm_VAS120124(832-13 INS1 Third protocol) E-371-5_5_1third.dat" "18" "3" 100 6.7181465 18.029917 11.092704 13.303138 36.22573 37.526834
"88" "QDCm_VAS120124(832-13 INS1 Third protocol) E-371-5_5_1third.dat" "18" "3" 200 5.1154177 17.768094 14.822578 -14.263199 29.010804 15.477418
"89" "QDCm_VAS120124(832-13 INS1 Third protocol) E-371-5_5_1third.dat" "18" "3" 400 3.9070388 12.903743 19.148683 -4.6664285 20.067577 16.779711
"90" "QDCm_VAS120124(832-13 INS1 Third protocol) E-371-5_5_1third.dat" "18" "3" 800 2.8463749 1.3414739 19.835406 6.3577629 14.246344 9.7054687
"91" "QDCm_VAS120124(832-13 INS1 Third protocol) E-372-6_6_2third.dat" "19" "3" 50 1.8883804 12.529596 1.6031617 -0.25205186 11.405292 28.83427
"92" "QDCm_VAS120124(832-13 INS1 Third protocol) E-372-6_6_2third.dat" "19" "3" 100 1.3856425 4.0402155 2.2380473 -0.20978749 7.8265977 20.331607
"93" "QDCm_VAS120124(832-13 INS1 Third protocol) E-372-6_6_2third.dat" "19" "3" 200 0.92708154 -2.1040867 2.1998795 3.3122604 4.0782567 6.7639196
"94" "QDCm_VAS120124(832-13 INS1 Third protocol) E-372-6_6_2third.dat" "19" "3" 400 0.89270198 -0.61267437 4.3042897 1.9087043 4.287654 5.6080237
"95" "QDCm_VAS120124(832-13 INS1 Third protocol) E-372-6_6_2third.dat" "19" "3" 800 0.75484221 -0.4346669 2.6649544 10.318844 3.716622 6.0396681
"96" "QDCm_VAS120124(832-13 INS1 Third protocol) E-373-7_7_1third.dat" "20" "3" 50 6.446077 12.759821 5.4244831 5.4943027 37.72506 71.803235
"97" "QDCm_VAS120124(832-13 INS1 Third protocol) E-373-7_7_1third.dat" "20" "3" 100 3.8046183 13.000112 6.4640551 9.6754389 23.452612 31.485446
"98" "QDCm_VAS120124(832-13 INS1 Third protocol) E-373-7_7_1third.dat" "20" "3" 200 2.6911654 4.7242809 7.8579806 23.773038 15.326268 16.189374
"99" "QDCm_VAS120124(832-13 INS1 Third protocol) E-373-7_7_1third.dat" "20" "3" 400 2.0723795 3.2699238 10.212966 -0.40995193 10.062759 13.560903
"100" "QDCm_VAS120124(832-13 INS1 Third protocol) E-373-7_7_1third.dat" "20" "3" 800 1.4920549 -0.15411678 9.3493958 17.538621 5.4303907 5.4833549
"101" "QDCm_VAS120124(832-13 INS1 Third protocol) E-374-8_8_1third.dat" "21" "3" 50 14.305568 37.838203 12.350568 18.778176 77.742076 100.44265
"102" "QDCm_VAS120124(832-13 INS1 Third protocol) E-374-8_8_1third.dat" "21" "3" 100 10.527463 10.942733 16.558486 29.378155 62.559018 75.678925
"103" "QDCm_VAS120124(832-13 INS1 Third protocol) E-374-8_8_1third.dat" "21" "3" 200 8.5630907 19.508701 24.880703 6.1863478 51.851867 49.84347
"104" "QDCm_VAS120124(832-13 INS1 Third protocol) E-374-8_8_1third.dat" "21" "3" 400 7.5398423 18.887611 35.321876 35.360827 43.875997 37.849198
"105" "QDCm_VAS120124(832-13 INS1 Third protocol) E-374-8_8_1third.dat" "21" "3" 800 6.7921389 4.0921575 49.52641 34.387814 39.093089 48.185005
"106" "QDCm_VAS120124(832-13 INS1 Third protocol) E-375-9_9_1third.dat" "22" "3" 50 15.040734 37.545797 11.826422 13.001889 46.424781 145.94868
"107" "QDCm_VAS120124(832-13 INS1 Third protocol) E-375-9_9_1third.dat" "22" "3" 100 9.970801 14.831998 12.402466 11.018255 25.94207 54.086364
"108" "QDCm_VAS120124(832-13 INS1 Third protocol) E-375-9_9_1third.dat" "22" "3" 200 NA NA NA NA NA NA
"109" "QDCm_VAS120124(832-13 INS1 Third protocol) E-375-9_9_1third.dat" "22" "3" 400 NA NA NA NA NA NA
"110" "QDCm_VAS120124(832-13 INS1 Third protocol) E-375-9_9_1third.dat" "22" "3" 800 NA NA NA NA NA NA
"111" "QDCm_VAS120124(832-13 INS1 Third protocol) E-376-10_10_1third.dat" "23" "3" 50 10.422462 29.028534 7.8656494 5.422441 34.839612 51.025794
"112" "QDCm_VAS120124(832-13 INS1 Third protocol) E-376-10_10_1third.dat" "23" "3" 100 6.7475142 18.459841 8.9753841 16.216848 23.952216 17.59803
"113" "QDCm_VAS120124(832-13 INS1 Third protocol) E-376-10_10_1third.dat" "23" "3" 200 5.5045024 14.974384 10.953878 6.2806054 18.061723 33.7473
"114" "QDCm_VAS120124(832-13 INS1 Third protocol) E-376-10_10_1third.dat" "23" "3" 400 4.4155465 9.1608129 11.578836 18.995561 11.37703 32.979205
"115" "QDCm_VAS120124(832-13 INS1 Third protocol) E-376-10_10_1third.dat" "23" "3" 800 3.589885 15.492659 8.4602974 36.930999 9.5637699 33.717017
"116" "QDCm_VAS120126(832-13 INS1 Third protocol) E-367-1_1_1third.dat" "24" "3" 50 12.417571 8.3416335 10.609571 9.9091973 68.727142 160.41716
"117" "QDCm_VAS120126(832-13 INS1 Third protocol) E-367-1_1_1third.dat" "24" "3" 100 6.5542589 8.6181914 11.208645 2.79004 43.617798 56.581103
"118" "QDCm_VAS120126(832-13 INS1 Third protocol) E-367-1_1_1third.dat" "24" "3" 200 4.8736973 5.2762817 15.424804 10.229966 32.121956 15.722625
"119" "QDCm_VAS120126(832-13 INS1 Third protocol) E-367-1_1_1third.dat" "24" "3" 400 3.7885159 2.5812157 21.197851 21.318335 24.831345 16.452676
"120" "QDCm_VAS120126(832-13 INS1 Third protocol) E-367-1_1_1third.dat" "24" "3" 800 3.0255517 5.9903763 26.409367 16.435468 16.855572 14.726313
"121" "QDCm_VAS120126(832-13 INS1 Third protocol) E-368-2_2_1third.dat" "25" "3" 50 5.0139352 59.692484 4.2790291 28.761225 29.692652 106.94726
"122" "QDCm_VAS120126(832-13 INS1 Third protocol) E-368-2_2_1third.dat" "25" "3" 100 3.6037944 24.16711 6.0723027 22.596803 21.491057 78.120589
"123" "QDCm_VAS120126(832-13 INS1 Third protocol) E-368-2_2_1third.dat" "25" "3" 200 2.7294916 19.802748 8.6355619 22.247465 17.906265 64.114724
"124" "QDCm_VAS120126(832-13 INS1 Third protocol) E-368-2_2_1third.dat" "25" "3" 400 2.3078766 10.333437 11.398406 30.197105 12.823597 33.949152
"125" "QDCm_VAS120126(832-13 INS1 Third protocol) E-368-2_2_1third.dat" "25" "3" 800 2.1050053 10.229213 15.15366 50.730642 9.8044481 33.780949
"126" "QDCm_VAS120126(832-13 INS1 Third protocol) E-370-4_4_1third.dat" "26" "3" 50 3.1743056 20.372749 2.7776806 1.8290543 19.197298 34.32468
"127" "QDCm_VAS120126(832-13 INS1 Third protocol) E-370-4_4_1third.dat" "26" "3" 100 2.1388871 11.909722 3.3304963 0.84152192 13.680493 11.132347
"128" "QDCm_VAS120126(832-13 INS1 Third protocol) E-370-4_4_1third.dat" "26" "3" 200 1.496173 -4.6595978 4.489689 9.672134 7.4969708 20
"129" "QDCm_VAS120126(832-13 INS1 Third protocol) E-370-4_4_1third.dat" "26" "3" 400 1.2806814 6.0976469 5.4994717 -6.8699049 6.616394 9.7843378
"130" "QDCm_VAS120126(832-13 INS1 Third protocol) E-370-4_4_1third.dat" "26" "3" 800 1.0223559 3.095674 7.3028971 12.532686 3.9920869 8.7107879
"131" "QDCm_VAS120126(832-13 INS1 Third protocol) E-371-5_5_1third.dat" "27" "3" 50 3.7345291 0.021813753 3.1285915 3.6763455 19.581776 3.1211501
"132" "QDCm_VAS120126(832-13 INS1 Third protocol) E-371-5_5_1third.dat" "27" "3" 100 2.2100815 2.8774765 3.2488163 -7.2987122 12.193507 2.334149
"133" "QDCm_VAS120126(832-13 INS1 Third protocol) E-371-5_5_1third.dat" "27" "3" 200 1.484311 8.168365 4.0597273 -0.575894 6.4972783 5.9288378
"134" "QDCm_VAS120126(832-13 INS1 Third protocol) E-371-5_5_1third.dat" "27" "3" 400 NA NA NA NA NA NA
"135" "QDCm_VAS120126(832-13 INS1 Third protocol) E-371-5_5_1third.dat" "27" "3" 800 NA NA NA NA NA NA
"136" "QDCm_VAS20120508(INS1 83213)-E-325-3_3_7third.dat" "28" "3" 50 13.189027 27.357769 11.653639 20.893857 80.577879 140.31806
"137" "QDCm_VAS20120508(INS1 83213)-E-325-3_3_7third.dat" "28" "3" 100 8.9775653 5.1330236 15.844737 3.973157 60.521267 59.401523
"138" "QDCm_VAS20120508(INS1 83213)-E-325-3_3_7third.dat" "28" "3" 200 7.6888521 16.184517 24.047178 12.770972 50.182191 63.379212
"139" "QDCm_VAS20120508(INS1 83213)-E-325-3_3_7third.dat" "28" "3" 400 6.5521327 4.2562754 35.024779 29.419423 40.732179 23.296017
"140" "QDCm_VAS20120508(INS1 83213)-E-325-3_3_7third.dat" "28" "3" 800 5.5797976 3.6046183 40.10089 47.29356 30.392695 20.826751
"141" "QDCm_VAS20120509(INS1 83213)-E-324-2_2_3third.dat" "29" "3" 50 5.0639465 10.284455 4.4544777 -0.19644677 28.587675 39.023612
"142" "QDCm_VAS20120509(INS1 83213)-E-324-2_2_3third.dat" "29" "3" 100 4.3284901 11.713755 7.2339546 6.7661057 26.57773 31.596218
"143" "QDCm_VAS20120509(INS1 83213)-E-324-2_2_3third.dat" "29" "3" 200 3.8265671 14.572491 11.044069 9.9718881 23.051041 27.502886
"144" "QDCm_VAS20120509(INS1 83213)-E-324-2_2_3third.dat" "29" "3" 400 3.5747341 13.672307 16.074024 2.7971304 19.796781 26.802099
"145" "QDCm_VAS20120509(INS1 83213)-E-324-2_2_3third.dat" "29" "3" 800 3.3903025 15.4072 22.700422 20.338416 18.542168 30.985806
"146" "QDCm_VAS20120509(INS1 83213)-E-327-5_5_4third.dat" "30" "3" 50 4.4352775 12.655686 3.7091213 3.0132809 25.308461 20.637532
"147" "QDCm_VAS20120509(INS1 83213)-E-327-5_5_4third.dat" "30" "3" 100 3.1054033 7.4766795 4.8214305 3.5664981 16.788181 12.461588
"148" "QDCm_VAS20120509(INS1 83213)-E-327-5_5_4third.dat" "30" "3" 200 2.6114123 6.4043767 6.6079351 8.1808219 14.961856 13.298333
"149" "QDCm_VAS20120509(INS1 83213)-E-327-5_5_4third.dat" "30" "3" 400 2.4394168 5.1407068 9.6199631 12.033758 11.713083 12.789172
"150" "QDCm_VAS20120509(INS1 83213)-E-327-5_5_4third.dat" "30" "3" 800 2.2537149 0.045205711 11.250511 11.792076 9.8472113 8.8532643
"151" "QDCm_VAS20120509(INS1 83213)-E-329-7_7_4third.dat" "31" "3" 50 3.4384367 16.24726 3.0730929 -3.2583874 20.579467 28.806996
"152" "QDCm_VAS20120509(INS1 83213)-E-329-7_7_4third.dat" "31" "3" 100 2.5395884 2.4645662 4.1612614 -0.82177315 16.647677 14.632443
"153" "QDCm_VAS20120509(INS1 83213)-E-329-7_7_4third.dat" "31" "3" 200 2.3153239 7.915682 6.6851404 0.045381605 13.629242 21.791916
"154" "QDCm_VAS20120509(INS1 83213)-E-329-7_7_4third.dat" "31" "3" 400 2.0473408 4.850428 10.514189 -4.7422713 12.794494 14.218722
"155" "QDCm_VAS20120509(INS1 83213)-E-329-7_7_4third.dat" "31" "3" 800 1.7662416 5.6041366 13.130311 10.988453 9.7619207 18.595753
"156" "QDCm_VAS20120509(INS1 83213)-E-332-10_10_5third.dat" "32" "3" 50 3.7422278 16.87359 3.2801028 0.40446896 23.516893 37.229035
"157" "QDCm_VAS20120509(INS1 83213)-E-332-10_10_5third.dat" "32" "3" 100 2.9216401 4.6521136 4.8632842 1.8653692 17.774343 39.669036
"158" "QDCm_VAS20120509(INS1 83213)-E-332-10_10_5third.dat" "32" "3" 200 2.3571394 10.819173 6.7756234 6.0183968 14.081623 14.542768
"159" "QDCm_VAS20120509(INS1 83213)-E-332-10_10_5third.dat" "32" "3" 400 2.2645899 4.3977503 9.7760175 17.299017 11.944149 17.226878
"160" "QDCm_VAS20120509(INS1 83213)-E-332-10_10_5third.dat" "32" "3" 800 1.9165671 1.5662345 10.878168 33.205931 9.6189467 14.241336
"161" "QDCm_VAS20120509(INS1 83213)-E-333-11_11_3third.dat" "33" "3" 50 10.55268 11.806037 9.3053991 10.058906 70.438549 73.642749
"162" "QDCm_VAS20120509(INS1 83213)-E-333-11_11_3third.dat" "33" "3" 100 8.2542087 6.1576052 14.305735 -13.574087 58.584292 52.792671
"163" "QDCm_VAS20120509(INS1 83213)-E-333-11_11_3third.dat" "33" "3" 200 6.6485653 16.642417 21.239952 10.435326 46.020632 27.507842
"164" "QDCm_VAS20120509(INS1 83213)-E-333-11_11_3third.dat" "33" "3" 400 5.8008338 9.3913805 31.862707 13.026507 38.629573 16.585903
"165" "QDCm_VAS20120509(INS1 83213)-E-333-11_11_3third.dat" "33" "3" 800 5.1607142 8.9187405 45.529395 14.733843 32.072866 13.150668
"166" "QDCm_VAS20120509(INS1 83213)-E-334-12_12_3third.dat" "34" "3" 50 10.688335 19.871592 9.2967725 20.674141 66.745046 45.792786
"167" "QDCm_VAS20120509(INS1 83213)-E-334-12_12_3third.dat" "34" "3" 100 7.0560549 10.2122 11.78053 14.246837 49.731017 29.365779
"168" "QDCm_VAS20120509(INS1 83213)-E-334-12_12_3third.dat" "34" "3" 200 5.8503131 7.6620532 18.099105 14.216748 39.71197 34.774332
"169" "QDCm_VAS20120509(INS1 83213)-E-334-12_12_3third.dat" "34" "3" 400 5.2550502 9.2806452 28.175538 2.7350354 32.797101 30.454484
"170" "QDCm_VAS20120509(INS1 83213)-E-334-12_12_3third.dat" "34" "3" 800 4.1781594 13.051541 35.544811 13.290632 24.714319 23.952805
"171" "QDCm_VAS20120509(INS1 83213)-E-336-14_14_3third.dat" "35" "3" 50 15.030548 20.382281 12.633985 8.106323 84.406441 64.03825
"172" "QDCm_VAS20120509(INS1 83213)-E-336-14_14_3third.dat" "35" "3" 100 9.591276 13.82327 15.472699 12.09707 60.370614 36.344046
"173" "QDCm_VAS20120509(INS1 83213)-E-336-14_14_3third.dat" "35" "3" 200 7.6568948 19.173114 22.384922 9.919005 46.745758 40.61612
"174" "QDCm_VAS20120509(INS1 83213)-E-336-14_14_3third.dat" "35" "3" 400 6.6659508 15.55296 33.617587 13.648554 40.332933 37.028209
"175" "QDCm_VAS20120509(INS1 83213)-E-336-14_14_3third.dat" "35" "3" 800 NA NA NA NA NA NA
"176" "QDCm_VAS20120510(INS1 83213)-E-323-1_1_4third.dat" "36" "3" 50 11.112528 19.136006 9.8729033 5.7799797 74.336868 71.121804
"177" "QDCm_VAS20120510(INS1 83213)-E-323-1_1_4third.dat" "36" "3" 100 7.6542689 16.893493 13.38366 8.0323325 55.260882 40.734255
"178" "QDCm_VAS20120510(INS1 83213)-E-323-1_1_4third.dat" "36" "3" 200 6.1469055 16.637413 20.386989 10.105741 42.858531 29.225751
"179" "QDCm_VAS20120510(INS1 83213)-E-323-1_1_4third.dat" "36" "3" 400 4.9284527 15.295004 29.152086 16.295905 34.001874 29.650952
"180" "QDCm_VAS20120510(INS1 83213)-E-323-1_1_4third.dat" "36" "3" 800 4.1157608 14.565874 39.372038 27.189801 25.921677 24.741382
"181" "QDCm_VAS20120510(INS1 83213)-E-324-2_2_2third.dat" "37" "3" 50 12.68028 5.1808384 11.425404 5.805053 76.114557 79.337926
"182" "QDCm_VAS20120510(INS1 83213)-E-324-2_2_2third.dat" "37" "3" 100 8.3377356 3.2195616 14.860897 9.2014263 59.480127 37.198953
"183" "QDCm_VAS20120510(INS1 83213)-E-324-2_2_2third.dat" "37" "3" 200 7.0685495 12.768134 22.959805 4.3635034 47.185287 18.786229
"184" "QDCm_VAS20120510(INS1 83213)-E-324-2_2_2third.dat" "37" "3" 400 5.8738869 7.5394362 33.867088 9.4003941 37.780649 9.6764351
"185" "QDCm_VAS20120510(INS1 83213)-E-324-2_2_2third.dat" "37" "3" 800 4.8049399 6.4253448 44.067131 3.3178562 29.521879 7.9860412
