# Supplementary material for: Calcium Current Inactivation Rather than Pool Depletion Explains Reduced Exocytotic Rate with Prolonged Stimulation in Insulin-Secreting INS-1 832/13 Cells
Source: PLoS One. 2014 Aug 8;9(8):e103874. doi: 10.1371/journal.pone.0103874 (PMC4126658; doi:10.1371/journal.pone.0103874)
Supplement: Data S4 — Train ΔCm vs. Q data ( Fig. 9 ). (DAT) [file pone.0103874.s004.dat]

"file" "exp" "pulse" "Q" "Cm" "cumQ" "cumCm"
"1" "QDCm_Untreated-VAS20120217_1_3train.dat" "1" "1" 19.607648 120.6142 19.607648 120.6142
"2" "QDCm_Untreated-VAS20120217_1_3train.dat" "1" "2" 13.805548 83.332623 33.413196 203.946823
"3" "QDCm_Untreated-VAS20120217_1_3train.dat" "1" "3" 11.668623 40.753267 45.081819 244.70009
"4" "QDCm_Untreated-VAS20120217_1_3train.dat" "1" "4" 8.5714607 40.684584 53.6532797 285.384674
"5" "QDCm_Untreated-VAS20120217_1_3train.dat" "1" "5" 8.0552232 26.938506 61.7085029 312.32318
"6" "QDCm_Untreated-VAS20120217_1_3train.dat" "1" "6" 6.2029605 35.356439 67.9114634 347.679619
"7" "QDCm_Untreated-VAS20120217_1_3train.dat" "1" "7" 4.9105105 17.043764 72.8219739 364.723383
"8" "QDCm_Untreated-VAS20120217_1_3train.dat" "1" "8" 4.042573 19.617209 76.8645469 384.340592
"9" "QDCm_Untreated-VAS20120217_1_3train.dat" "1" "9" 3.805548 21.491429 80.6700949 405.832021
"10" "QDCm_Untreated-VAS20120217_1_3train.dat" "1" "10" 2.9751479 9.1878772 83.6452428 415.0198982
"11" "QDCm_Untreated-VAS20120217_2_2train.dat" "2" "1" 40.358968 43.025846 40.358968 43.025846
"12" "QDCm_Untreated-VAS20120217_2_2train.dat" "2" "2" 25.671706 11.872875 66.030674 54.898721
"13" "QDCm_Untreated-VAS20120217_2_2train.dat" "2" "3" 19.897993 14.267754 85.928667 69.166475
"14" "QDCm_Untreated-VAS20120217_2_2train.dat" "2" "4" 15.780106 25.718065 101.708773 94.88454
"15" "QDCm_Untreated-VAS20120217_2_2train.dat" "2" "5" 12.279606 26.86039 113.988379 121.74493
"16" "QDCm_Untreated-VAS20120217_2_2train.dat" "2" "6" 9.3221806 18.285084 123.3105596 140.030014
"17" "QDCm_Untreated-VAS20120217_2_2train.dat" "2" "7" 7.6082306 17.701363 130.9187902 157.731377
"18" "QDCm_Untreated-VAS20120217_2_2train.dat" "2" "8" 6.1414931 17.489026 137.0602833 175.220403
"19" "QDCm_Untreated-VAS20120217_2_2train.dat" "2" "9" 4.9611931 14.838246 142.0214764 190.058649
"20" "QDCm_Untreated-VAS20120217_2_2train.dat" "2" "10" 4.373893 14.547999 146.3953694 204.606648
"21" "QDCm_Untreated-VAS20120224_2_2_2_2train.dat" "3" "1" 19.362599 110.57002 19.362599 110.57002
"22" "QDCm_Untreated-VAS20120224_2_2_2_2train.dat" "3" "2" 10.599287 24.979572 29.961886 135.549592
"23" "QDCm_Untreated-VAS20120224_2_2_2_2train.dat" "3" "3" 7.1832618 11.909026 37.1451478 147.458618
"24" "QDCm_Untreated-VAS20120224_2_2_2_2train.dat" "3" "4" 4.9855616 18.584104 42.1307094 166.042722
"25" "QDCm_Untreated-VAS20120224_2_2_2_2train.dat" "3" "5" 4.5356741 11.57287 46.6663835 177.615592
"26" "QDCm_Untreated-VAS20120224_2_2_2_2train.dat" "3" "6" 3.4754866 11.756066 50.1418701 189.371658
"27" "QDCm_Untreated-VAS20120224_2_2_2_2train.dat" "3" "7" 2.6265866 5.9832466 52.7684567 195.3549046
"28" "QDCm_Untreated-VAS20120224_2_2_2_2train.dat" "3" "8" 2.6751866 0.56901976 55.4436433 195.92392436
"29" "QDCm_Untreated-VAS20120224_2_2_2_2train.dat" "3" "9" 2.2604741 2.0047297 57.7041174 197.92865406
"30" "QDCm_Untreated-VAS20120224_2_2_2_2train.dat" "3" "10" 0.82419916 7.7194975 58.52831656 205.64815156
"31" "QDCm_Untreated-VAS20120330_1_3_1_3train.dat" "4" "1" 92.230101 114.56182 92.230101 114.56182
"32" "QDCm_Untreated-VAS20120330_1_3_1_3train.dat" "4" "2" 60.847602 53.075055 153.077703 167.636875
"33" "QDCm_Untreated-VAS20120330_1_3_1_3train.dat" "4" "3" 44.527279 26.125916 197.604982 193.762791
"34" "QDCm_Untreated-VAS20120330_1_3_1_3train.dat" "4" "4" 34.759966 15.948477 232.364948 209.711268
"35" "QDCm_Untreated-VAS20120330_1_3_1_3train.dat" "4" "5" 28.375328 30.921041 260.740276 240.632309
"36" "QDCm_Untreated-VAS20120330_1_3_1_3train.dat" "4" "6" 23.97484 20.364656 284.715116 260.996965
"37" "QDCm_Untreated-VAS20120330_1_3_1_3train.dat" "4" "7" 20.56719 28.874952 305.282306 289.871917
"38" "QDCm_Untreated-VAS20120330_1_3_1_3train.dat" "4" "8" 17.667015 40.292136 322.949321 330.164053
"39" "QDCm_Untreated-VAS20120330_1_3_1_3train.dat" "4" "9" 14.015177 52.448084 336.964498 382.612137
"40" "QDCm_Untreated-VAS20120330_1_3_1_3train.dat" "4" "10" 11.614315 40.181114 348.578813 422.793251
"41" "QDCm_Untreated-VAS20120330_2_2_2_2train.dat" "5" "1" 32.19873 22.514 32.19873 22.514
"42" "QDCm_Untreated-VAS20120330_2_2_2_2train.dat" "5" "2" 23.123793 20.178447 55.322523 42.692447
"43" "QDCm_Untreated-VAS20120330_2_2_2_2train.dat" "5" "3" 17.557218 6.7680546 72.879741 49.4605016
"44" "QDCm_Untreated-VAS20120330_2_2_2_2train.dat" "5" "4" 14.384106 9.5026052 87.263847 58.9631068
"45" "QDCm_Untreated-VAS20120330_2_2_2_2train.dat" "5" "5" 10.989218 16.59356 98.253065 75.5566668
"46" "QDCm_Untreated-VAS20120330_2_2_2_2train.dat" "5" "6" 9.0575934 15.336074 107.3106584 90.8927408
"47" "QDCm_Untreated-VAS20120330_2_2_2_2train.dat" "5" "7" 7.1962934 9.1266806 114.5069518 100.0194214
"48" "QDCm_Untreated-VAS20120330_2_2_2_2train.dat" "5" "8" 6.6920934 18.018328 121.1990452 118.0377494
"49" "QDCm_Untreated-VAS20120330_2_2_2_2train.dat" "5" "9" 4.4922684 11.699317 125.6913136 129.7370664
"50" "QDCm_Untreated-VAS20120330_2_2_2_2train.dat" "5" "10" 3.3596808 12.120247 129.0509944 141.8573134
"51" "QDCm_Untreated-VAS20120330_5_2_5_2train.dat" "6" "1" 49.330954 26.226675 49.330954 26.226675
"52" "QDCm_Untreated-VAS20120330_5_2_5_2train.dat" "6" "2" 30.431992 7.9089523 79.762946 34.1356273
"53" "QDCm_Untreated-VAS20120330_5_2_5_2train.dat" "6" "3" 20.511417 8.7772573 100.274363 42.9128846
"54" "QDCm_Untreated-VAS20120330_5_2_5_2train.dat" "6" "4" 14.499129 7.3683016 114.773492 50.2811862
"55" "QDCm_Untreated-VAS20120330_5_2_5_2train.dat" "6" "5" 9.8722908 11.314827 124.6457828 61.5960132
"56" "QDCm_Untreated-VAS20120330_5_2_5_2train.dat" "6" "6" 8.0543408 10.898325 132.7001236 72.4943382
"57" "QDCm_Untreated-VAS20120330_5_2_5_2train.dat" "6" "7" 6.9335658 14.407924 139.6336894 86.9022622
"58" "QDCm_Untreated-VAS20120330_5_2_5_2train.dat" "6" "8" 4.5406533 9.8006309 144.1743427 96.7028931
"59" "QDCm_Untreated-VAS20120330_5_2_5_2train.dat" "6" "9" 3.3343533 0.25058479 147.508696 96.95347789
"60" "QDCm_Untreated-VAS20120330_5_2_5_2train.dat" "6" "10" 2.7375783 11.292427 150.2462743 108.24590489
"61" "QDCm_Untreated_20131025_1_1train.dat" "7" "1" 75.579705 81.456283 75.579705 81.456283
"62" "QDCm_Untreated_20131025_1_1train.dat" "7" "2" 55.63978 35.44363 131.219485 116.899913
"63" "QDCm_Untreated_20131025_1_1train.dat" "7" "3" 45.990692 38.797307 177.210177 155.69722
"64" "QDCm_Untreated_20131025_1_1train.dat" "7" "4" 38.292805 33.080989 215.502982 188.778209
"65" "QDCm_Untreated_20131025_1_1train.dat" "7" "5" 31.586392 35.089974 247.089374 223.868183
"66" "QDCm_Untreated_20131025_1_1train.dat" "7" "6" 25.87098 22.615451 272.960354 246.483634
"67" "QDCm_Untreated_20131025_1_1train.dat" "7" "7" 21.314755 24.802964 294.275109 271.286598
"68" "QDCm_Untreated_20131025_1_1train.dat" "7" "8" 17.81313 37.069684 312.088239 308.356282
"69" "QDCm_Untreated_20131025_1_1train.dat" "7" "9" 14.16908 26.917991 326.257319 335.274273
"70" "QDCm_Untreated_20131025_1_1train.dat" "7" "10" 11.59743 3.8478704 337.854749 339.1221434
